# Supplementary material for: Mapping macrophage polarization over the myocardial infarction time continuum
Source: Basic Res Cardiol. 2018 Jun 4;113(4):26. doi: 10.1007/s00395-018-0686-x (PMC5986831; doi:10.1007/s00395-018-0686-x)
Supplement: Supplementary file 10 — Supplementary material 10 (XLSX 2700 kb) [file 395_2018_686_MOESM10_ESM.xlsx]

## Sheet: Sheet1
Gene	Mac1-D0	Mac2-D0	Mac3-D0	Mac4-D0	Mac5-D1	Mac6-D1	Mac7-D1	Mac8-D1	Mac9-D3	Mac10-D3	Mac11-D3	Mac12-D3	Mac13-D7	Mac14-D7	Mac15-D7	Mac16-D7
42430	1.92155	2.41517	2.394	2.67835	1.53597	1.03915	0.974195	1.66518	2.52088	2.61267	3.116	2.66782	2.66467	2.43105	3.26078	4.01124
42431	12.0917	13.8261	12.2688	7.34881	10.1902	9.28721	11.7058	11.5393	22.5166	16.7336	19.1829	16.7978	12.626	16.7869	15.5361	13.9556
42432	1.72307	2.68927	1.99883	3.15541	2.2827	1.27099	1.78934	1.46056	0.823541	1.3275	1.77217	2.06676	1.13325	2.25789	1.78313	1.91065
42433	0.0603442	0	0.019368	0.419363	0.0828128	0.0796046	0.0516694	0	0.185052	0.278461	0.217682	0.202929	0.137072	0.528838	0.399362	0.160933
42434	31.2713	26.4344	27.7224	14.3874	13.1471	28.3159	28.3976	32.6846	27.7387	51.1856	24.3989	24.7541	49.2667	19.0472	20.4713	38.1464
42435	9.91127	10.0172	9.95635	9.04765	9.58626	9.75722	10.1311	10.2234	10.7566	8.81182	10.6892	10.9788	8.64821	8.15272	10.1647	10.4027
42436	38.7045	26.0073	27.5555	25.0092	55.969	47.9083	42.5675	44.1103	40.8902	36.6112	46.4027	47.59	49.6002	39.4354	39.9861	33.2031
42437	10.0872	13.9793	11.0189	6.77926	6.44675	8.69317	9.17122	10.1967	13.7132	10.0412	12.3484	11.1726	7.64607	11.4195	9.92281	10.6898
42438	0.219885	0.115256	0.296197	0.913624	0.450192	0.237969	0.393111	0.0939303	0.111737	0.319923	0.354968	0.283503	0.35765	0.813812	0.665587	0.320503
42614	1.37303	0.531418	0.780219	0.646528	0.830564	0.153358	0.344753	0.0665597	0.316565	0.163253	0.447489	0.222819	3.34017	0.878988	0.697083	0.452752
42615	41.4986	46.1469	43.9165	37.1395	36.1198	44.5633	48.539	51.7343	72.0823	64.6509	64.6361	67.8094	45.3547	48.3073	53.5453	63.9811
42616	0.0177246	0.0464747	0.0512035	0	0.0631198	0.0708615	0.0964512	0.131926	0	0.0675386	0.0368966	0.0147809	0	0.0225093	0.0135513	0
42617	1.31304	7.52632	5.36767	1.70221	0.560068	0.537965	1.46567	0.233524	0.305492	1.09222	0.613102	0.664984	0.85261	0.83146	1.15101	1.04836
42618	0.619341	1.40049	2.51689	4.97239	1.34648	1.37086	0.687471	0.790303	0.295101	0.612843	0.29494	0.324021	0.680132	0.803484	1.89379	0.980383
42619	1.84876	1.556	2.14642	1.60289	1.5524	1.27978	2.03117	1.67369	2.26182	2.0901	2.45519	2.54948	2.41242	2.17305	2.34621	1.54288
42620	60.1197	53.5975	61.7001	54.6851	48.7648	74.4615	73.1635	79.5661	91.0011	73.3382	73.0552	72.9168	58.7962	70.8801	72.8047	72.9155
42621	10.2825	12.0303	9.95161	11.8286	4.47415	3.77973	4.53767	4.39541	8.62719	8.13036	8.23364	7.92968	5.51679	8.45244	9.55175	5.97667
42622	13.7151	13.6541	13.1973	7.85485	15.4551	12.2189	15.233	12.5745	23.0771	20.4234	26.6101	22.0917	9.93679	15.423	18.1496	13.6016
42623	2.57732	3.72562	2.10682	4.54944	3.32969	5.09488	6.00168	4.35803	4.25047	3.80634	3.16065	3.06247	3.42481	2.01103	3.13514	3.66367
42624	22.2088	25.2864	26.2019	14.1194	33.6886	48.4386	41.7781	49.3099	30.0112	28.5783	22.0034	20.1704	20.5022	15.556	17.849	21.9312
42625	0.142711	0.0467296	0.137201	0	0.095402	0.0611677	0.0794367	0	0	0.0713669	0.0278731	0.0223004	0	0.0339287	0.0409277	0.0206484
42628	66.2954	64.0008	54.7811	52.7058	55.1876	62.612	67.8745	73.0142	118.069	99.6507	112.197	107.903	69.8048	92.8876	91.5769	89.5655
0610005C13Rik	0	0.109636	0.160923	0	0	0.0114204	0.0197818	0	0	0.0203149	0.0104068	0.0190514	0	0	0.0305734	0.0308899
0610007N19Rik	0.0610029	0.719233	0.997319	2.52831	0.824371	0.329716	0.798068	0.286175	0.204137	0.394743	0.420949	0.670308	0.500039	0.58092	0.308513	0.442049
0610007P14Rik	1.41506	2.52237	1.73794	1.6249	1.93146	2.23891	2.23467	3.43334	3.94133	3.61744	4.26031	4.42239	1.59721	2.2052	1.73656	2.32365
0610009B14Rik	0	0.0675541	0.0991318	0	0	0.262364	0.0252058	0	0	0.0581965	0.0531586	0.0847379	0	0	0	0.117428
0610009B22Rik	2.77979	3.96804	2.66805	5.18689	1.81089	3.09439	4.21587	4.02352	5.03119	3.6493	4.51956	4.64106	2.90655	3.09746	5.03701	3.85497
0610009D07Rik	26.1162	20.133	25.1791	16.5286	28.9775	33.7869	30.5436	37.226	42.6821	27.3926	29.9527	30.0861	22.4197	20.3303	21.216	23.2638
0610009L18Rik	3.65442	2.04748	0.333549	5.32013	0.178146	1.19035	1.17071	0.920371	1.39687	0.561605	0.932141	0.487783	1.88199	0.549768	2.26542	2.56809
0610009O20Rik	2.84763	4.06277	3.8507	4.12353	1.80811	1.77394	2.11902	2.27255	3.75799	2.81391	3.65408	3.15423	1.95465	3.14549	2.73749	2.17759
0610010B08Rik	2.17599	2.49025	2.01208	1.29869	1.0235	1.06717	1.04763	1.10309	1.69522	1.27184	1.73494	1.92709	1.77746	1.12983	1.71182	1.88928
0610010F05Rik	3.41911	3.26835	3.21376	1.90931	3.14596	4.29034	4.44554	3.72318	6.19912	5.99241	6.32986	5.94257	3.24292	4.12371	4.27618	3.98791
0610010K14Rik	10.8406	10.5592	8.12189	7.77958	7.67417	5.69775	6.05185	6.94165	12.3297	9.39335	14.2341	10.6761	5.57172	12.0404	6.10476	7.22847
0610011F06Rik	2.34237	1.04861	1.30172	3.79731	1.64067	0.845505	0.729168	0.785321	2.11333	2.44129	2.20509	2.09104	3.00291	2.23552	2.5788	1.92209
0610012G03Rik	4.92466	7.70126	6.58291	5.74002	8.4443	6.79007	6.38291	9.45432	11.1558	6.7486	11.9452	10.2431	6.00539	8.67176	10.9614	8.2836
0610030E20Rik	2.95165	3.74137	3.88847	2.83233	3.07721	3.86244	3.70132	3.73957	4.02703	2.83329	2.52773	2.3451	2.34529	2.044	1.91071	1.98044
0610031J06Rik	50.5917	54.9507	49.6719	29.1664	36.4876	37.6049	44.2315	42.5885	77.3115	51.1928	62.5331	54.955	51.2363	66.3706	68.851	57.9311
0610037L13Rik	5.68754	7.83132	5.41432	4.21121	5.58469	4.93541	5.13157	5.44849	7.09757	6.41735	6.42493	5.51567	4.91511	4.65803	4.76811	5.21101
0610038B21Rik	4.26399	5.58607	5.35389	2.45515	4.85005	2.88185	3.85136	4.35903	3.7561	4.33922	3.79555	3.80791	5.45678	3.40329	4.12557	4.7687
0610038L08Rik	0.203509	0.177712	0.391345	0	0	0.0518609	0.0447581	0.224875	0.267092	0.0344064	0.0473248	0.0749697	0.357946	0	0.415437	0.276025
0610039K10Rik	6.30294	9.11603	8.20227	6.28244	2.49768	2.59259	3.09864	2.05397	2.20869	3.90417	2.95708	3.46119	3.57837	2.83491	2.72951	3.51887
0610040B10Rik	0.28221	0.920308	0.539045	0	0	0.0264536	0.183047	0.0574171	0.355083	0.211324	0.265302	0.0769486	0	0.525773	0.141502	0.177797
0610040F04Rik	0.359751	0	0.271483	0	0	0.0154078	0.0259807	0	0.0529569	0.00162663	0.0266795	0.0213492	0.040313	0	0.0587663	0
0610040J01Rik	1.08687	0.681119	0.863806	0.490625	0.967499	0.23242	0.321738	0.151361	0.744166	0.773954	1.2289	0.947223	0.576424	1.2849	1.49218	1.8144
0610043K17Rik	0.523181	0.569961	0.835653	3.55417	0.217089	0.153141	0.082256	0.0825052	0.166953	0.129889	0.167283	0.124807	0.143793	0.168965	0.0889866	0.295605
1100001G20Rik	0.568363	4.44816	4.61361	2.84918	94.5517	47.2233	23.4199	29.5294	2.53929	19.019	1.01104	1.36912	0.766752	0.582441	1.28303	0.710473
1110001A16Rik	1.08894	1.56229	1.37429	3.32721	0.836125	1.03476	0.869842	1.13353	3.50212	3.20873	4.31052	3.4473	1.58954	3.0049	3.52349	2.83715
1110001J03Rik	6.18714	7.52059	4.56618	2.82084	5.47029	6.69672	6.20559	7.67631	6.00486	7.80019	8.38045	7.74604	4.55303	5.19131	3.26579	3.16614
1110002L01Rik	1.44389	1.16604	0.96807	1.61131	0.501502	0.634799	0.868558	0.689327	0.971334	0.702802	0.971849	0.83368	1.04885	1.15619	1.18949	1.81908
1110004E09Rik	1.86357	1.89347	1.77569	0.829933	2.63136	1.14373	2.35112	0.94108	2.80634	2.98782	2.66206	2.68756	1.68633	2.94523	3.10911	1.84586
1110004F10Rik	14.8993	12.6988	13.9514	8.7586	19.7815	21.8007	24.8064	28.3048	46.6961	32.6132	38.0311	32.2734	22.4562	23.3155	26.3051	26.0924
1110006O24Rik	0.923296	1.20802	1.17083	0	0.122318	0.0392494	0.106745	0.0888175	0.0473702	0.0647695	0.0489212	0.0716981	0.00337625	0.015892	0.00875889	0.0443216
1110007C09Rik	131.835	142.415	132.702	75.4686	125.393	100.103	111.704	111.513	144.635	103.802	112.038	92.3578	96.3644	134.996	137.134	114.235
1110008F13Rik	17.5459	14.2696	14.5125	7.46457	22.5911	20.1496	25.0287	24.7376	37.1931	27.5018	29.6791	27.5734	18.1259	20.8184	18.9114	16.1111
1110008J03Rik	1.81861	0.397278	1.26573	1.1863	0.585728	0.590669	0.681099	0.400602	0.7939	0.631896	0.846311	0.575771	0.348903	0.744852	0.72506	0.755673
1110008L16Rik	0.93077	1.50712	1.05414	0.855191	0.588511	0.849155	0.828669	0.878156	1.47703	1.26738	1.78106	1.86814	0.835174	1.88549	1.56943	0.892452
1110008P14Rik	4.50567	5.57619	4.62844	8.21512	10.0486	6.68745	6.50331	7.15573	11.3975	8.58167	8.2641	7.68464	3.91664	7.65075	6.18656	5.48961
1110012L19Rik	2.60254	2.52635	2.32821	0.925943	2.93984	2.24607	2.96669	4.68024	5.9016	3.86084	3.53561	3.82702	2.00517	4.82731	4.58857	3.05675
1110017D15Rik	1.10225	0.290504	0.835792	0	0.281362	0.243229	0.32724	0.35194	0.670939	0.251855	0.394242	0.393005	0.0744912	0.0596676	0.252971	0.145278
1110018G07Rik	5.68622	5.72226	6.87447	3.52692	5.42766	8.99492	9.93949	11.4721	10.0228	12.3956	8.35411	6.88063	8.41017	7.83704	6.59427	12.1119
1110019D14Rik	0.90484	0.355611	0.116026	0.625093	0.555771	0.50403	0.538386	0.386059	0.581473	0.315663	0.621793	0.51706	0.531285	0.196163	0.515322	0.398032
1110020A21Rik	0	0.303336	0.347765	0	0.110892	0.0266297	0	0	0.247459	0.0389997	0.0728371	0.0387287	0.110098	0.0588037	0.0356105	0.0357935
1110028F11Rik	0	0	0.0612072	0	0	0	0	0	0	0.012044	0.00822309	0.0527233	0	0.0200766	0	0
1110032A03Rik	1.79307	2.05574	1.2458	4.13544	1.22371	0.809531	0.805206	0.584855	2.3019	1.33744	2.01531	1.46129	0.978793	4.65572	3.66903	2.47135
1110032F04Rik	0	0.131563	0.225432	0	0.321761	0.154611	0.0955576	0	0.00285191	0	0	0	0.0304303	0	0	0
1110034G24Rik	0.67714	1.08866	1.06558	0	0.373499	0.299543	0.155688	0.161036	0.130117	0.0539671	0.057316	0.0524988	0.0618502	0.0199912	0.0240608	0.0608251
1110035M17Rik	1.26667	0.551574	0.202084	0	0	0.0652534	0.0188212	0.0472202	0.067406	0.0615785	0.0396555	0.0316707	0	0	0.145478	0
1110037F02Rik	6.88833	8.20647	7.73438	4.86606	5.34535	6.94953	7.64415	8.14022	9.82917	7.67593	7.29949	7.0014	7.66727	7.71509	7.6829	7.07163
1110038B12Rik	22.2556	21.443	23.5017	11.4367	10.3758	14.5649	20.3188	19.897	19.625	16.4987	17.5765	20.3438	22.2635	20.5422	19.222	23.8954
1110038F14Rik	4.32453	6.3988	4.73746	4.46407	5.93222	5.64609	7.2235	7.45816	7.52774	5.52714	4.76329	5.22801	3.92385	3.25938	3.79966	5.49982
1110046J04Rik	1.03998	1.27569	2.61993	1.33341	0.798476	0.0636602	0.219542	0.275895	0.27837	0.263548	0.29058	0.734149	1.05534	1.24585	0.934221	0.927413
1110051M20Rik	1.51077	1.92149	1.79565	3.23073	0.909752	0.633884	0.64306	1.04395	1.21926	1.09201	1.84309	1.46398	1.2949	0.870545	1.40345	1.20689
1110054M08Rik	0.231446	0.605809	0.111106	0	0.444778	0.302913	0.169658	0.116068	0	0.118757	0.0162405	0	0.0981682	0	0.023841	0.0508198
1110057K04Rik	7.6153	9.97251	8.23388	7.53555	5.13576	7.2484	7.3473	8.40487	10.5351	9.71996	8.92252	8.77835	8.25306	9.883	9.21493	9.5333
1110058L19Rik	2.20906	2.6825	3.02598	0	0.691376	0.207203	0.357972	0.0898866	0.0427275	0.137658	0.0756042	0.240222	0.057166	0.0909449	0.110728	0.221484
1110059E24Rik	4.32711	3.87613	4.71172	6.59084	3.19196	3.94013	5.43428	5.63224	9.16558	6.51156	7.12878	6.06463	5.94897	4.75536	5.6436	6.41886
1110059G10Rik	1.01174	1.07757	0.68182	1.05386	1.45001	1.50704	1.70417	1.97464	2.72996	2.06844	2.28132	1.90843	1.54338	1.37413	1.93376	1.78472
1110065P20Rik	3.99595	3.65965	4.85706	1.36559	3.81796	3.78256	4.04781	5.36979	6.10521	4.27577	5.53723	4.88682	2.43282	2.83442	3.91485	2.67586
1190002F15Rik	0.567014	0.741037	0.362097	0	0.445288	0.053312	0	0.115576	0.0549056	0.0353622	0.145954	0.0770408	0	0	0.284681	0.0708962
1190002N15Rik	3.59019	4.00613	3.99175	5.12272	2.29704	1.8419	2.28818	2.49182	2.67747	2.52081	2.90598	3.56504	2.66613	3.11213	3.28278	2.52037
1190005I06Rik	0	0.0913198	0.803677	0	0	0	0.204045	1.03512	0.971625	0.155246	0.440904	0	0	0	0	0
1190007I07Rik	0.545322	0.445892	1.72571	0	0.14886	0.0572716	0.0743832	0	0.0148007	0.315055	0.0260968	0.0626544	0.216877	0.158903	0.0574847	0.212749
1200011I18Rik	3.95375	4.34484	3.83703	3.83668	7.4517	8.95436	8.17635	9.89793	9.53172	7.2309	8.2032	8.64818	7.25363	9.15943	8.30923	9.16312
1200014J11Rik	2.84555	3.30572	2.35808	1.9335	2.85201	3.52151	3.75747	4.39171	5.66346	3.63473	3.86341	3.69771	2.68366	3.19498	4.07774	3.33153
1300002E11Rik	0.0706813	0.678622	0.922381	0.245475	0.287297	0.56061	0.473704	0.828249	0.946538	0.578959	0.312648	1.28481	0.567331	0.468802	0.657902	0.674668
1300002K09Rik	1.55094	0.788596	0.927596	2.44837	1.68391	1.95573	1.35302	1.96045	4.46321	2.54736	3.51158	2.85461	3.02719	5.16896	4.08934	3.48983
1300015D01Rik	0	0.0160045	0	0	0.0180753	0	0	0	0.0431206	0.0417199	0.0228132	0.0304172	0.00718167	0.0694125	0.0104677	0
1300017J02Rik	0	0.0250556	0.147189	0	0	0.150843	0.0869904	0	0.051923	0.150653	0.0687604	0.073152	0	0.444399	0.336223	0.338121
1300018J18Rik	1.47058	2.02367	1.52142	3.05839	2.37105	2.1349	2.02017	1.96418	1.87892	1.51928	1.84692	1.66109	1.49519	1.92456	1.91236	1.65935
1500004A13Rik	0.92207	0.78032	0.859657	0.486446	0.776644	0.887099	0.94003	0.842671	1.35446	0.797507	0.809611	0.811027	0.804549	1.03466	1.12202	0.852468
1500009L16Rik	0	0.102065	0.524376	0.805507	0	0.0973899	0.168386	0.281769	0.335	0.215936	0.0888112	0.235734	0.0447558	0.357554	0.130186	0
1500011B03Rik	2.0177	1.01138	1.44184	1.83466	4.33767	2.79164	4.36304	2.84346	2.80369	3.17633	3.34725	4.22018	2.06688	1.54228	2.08482	2.92454
1500011K16Rik	3.45192	2.82318	2.84011	7.59462	1.13585	2.41573	2.29167	3.79572	9.07488	6.60349	7.8832	7.84141	2.75266	7.89005	8.05874	5.60611
1500012F01Rik	30.3663	29.1139	26.74	18.4656	19.5885	22.3295	27.1414	24.5565	18.9865	34.9568	24.6018	23.8487	34.2327	27.8447	27.9713	26.6518
1500015A07Rik	2.89266	3.29325	2.91985	1.477	1.21361	1.83736	1.45288	1.92393	2.11984	1.35138	1.4033	1.7313	2.28164	1.95981	1.90293	2.38572
1500015O10Rik	0.110371	0.144462	0.847884	1.13535	0.369142	0.206776	0.306516	0.256424	0.274421	0.21622	0.35015	0.515165	0.244302	0.0651494	0.0394941	0.19829
1500017E21Rik	0.355736	0.254322	0.12451	1.00952	1.2725	2.23752	3.30357	2.55909	4.82408	2.94633	2.11523	2.65351	2.58138	0.982395	2.4459	2.28371
1500032L24Rik	38.1019	39.3719	36.3199	32.4507	50.1497	48.3873	48.9464	55.1396	88.3976	63.9258	68.3764	60.2347	42.9966	53.9726	50.1553	37.8103
1600002D24Rik	0.307838	0.125003	0.0917808	0	0	0.101852	0.0293464	0.0736652	0.420361	0.474148	0.371542	0.295737	0.280867	0.672668	0.635312	0.409498
1600002H07Rik	1.9571	1.46939	1.53016	2.11865	1.33566	2.1465	1.18055	2.17769	2.11404	1.06929	1.62743	2.13316	1.10538	0.710727	1.31504	1.13549
1600002K03Rik	6.51412	8.73078	7.02577	8.31159	3.33428	4.13996	5.62073	5.86162	8.58797	7.47263	7.27216	7.77459	4.40402	7.56705	8.80642	7.01989
1600010M07Rik	5.77981	5.60963	6.21036	0	5.36882e-07	0.357734	0.18257	0.279218	0.29929	0.183523	0.40971	0.296764	0.110806	0.289745	0.177884	0.0592077
1600012H06Rik	7.6704	7.45804	8.9861	6.974	10.0079	15.3755	12.8083	16.3865	12.0753	9.41871	8.76981	8.71725	7.15057	8.37626	8.42795	11.0658
1600014C10Rik	2.27866	2.03446	2.61274	1.97615	10.2852	7.27733	6.36712	5.23316	3.70494	6.40348	4.92053	3.24913	5.53501	4.32996	3.84509	5.54949
1600020E01Rik	7.7952	8.98755	8.07337	5.75212	6.0738	8.56196	6.25509	6.17577	5.34864	4.57886	7.14659	5.78393	6.12333	6.1949	6.67406	6.60319
1600023N17Rik	0.759077	0.434791	0.820409	0.978257	0.278851	0.774816	0.972001	0.673213	0.865987	0.550169	0.630055	0.781782	0.330825	0.297281	0.538189	0.791542
1600029D21Rik	1.00642	0.722163	1.06046	0	0.0271199	0.0130565	0.0377159	0.0189109	0.0135096	0.0406828	0.0158596	0.0445447	0.0419239	0.0194018	0.0116563	0.0354164
1600029I14Rik	0	0.0746635	0.10955	0	0	0.0563671	0.0325245	0	0.0194144	0.0626046	0.0171258	0	0.0517611	0	0.0502763	0.076004
1600029O15Rik	0.146986	0.288893	0.188542	0	0	0.150371	0.21679	0.108799	0.0776341	0.317052	0.0456966	0.2817	0.172666	0	0.0670249	0.269658
1700001C19Rik	0.205049	0	0.131432	0	0	0	0.0101425	0.0152767	0	0.00468178	0	0.0102191	0.038836	0.0619699	0.0416752	0.0353681
1700001G17Rik	0.110221	0.144266	0	0	0	0.0972053	0	0.420665	0.0996958	0.128205	0.710749	0	0	0	0	0
1700001J03Rik	0	0.25473	0.373679	0	0	0.0141109	0.0101818	0.030644	0	0	0	0	0	0	0	0
1700001J11Rik	0	0.160778	0.0337331	0	0	0.0495648	0	0.0537936	0.10237	0.0180017	0.0451866	0	0	0	0.0994322	0.0333353
1700001K19Rik	1.31663	1.52471	1.5565	0	0.0204949	0.0098611	0.0597911	0.021419	0.0917817	0.0526345	0.0359415	0.0287987	0.128963	0.350868	0.382824	0.173479
1700001K23Rik	0.483813	0.315817	0.693993	0	0.0509924	0	0.0510212	0.0177684	0	0.0109176	0.00745293	0.0238982	0.0225185	0.072813	0.109513	0.0775381
1700001L05Rik	0.610316	0.718353	1.07201	0.868362	0.58218	0.30071	0.396731	0.282085	0.219164	0.246332	0.454551	0.34954	0.385663	0.505988	0.454485	0.564854
1700001P01Rik	1.54958	0.675283	1.48515	0	0.0385882	0.0256183	0.0670096	0	0.0398072	0.0537285	0.0816961	0.0560765	0.0596534	0.0689521	0.411361	0.0521308
1700003E16Rik	0.0427717	0.0280248	0.0823113	0	0.144872	0	0.0401475	0.0503659	0.0239637	0.0309045	0	0.0675418	0	0	0	0
1700003F12Rik	0.559413	0.457384	0.134176	0	0.0253091	0.10963	0.210988	0.0264409	0	0.0812472	0.0654691	0	0.164861	0.243574	0.387077	0.247036
1700003F17Rik	0.19259	0.629207	0	1.95724	0.138862	0.066407	0	0.287764	0.204921	0	0.303147	0.0956656	0.642294	0	0.620045	0.175704
1700007J10Rik	0.0846854	1.10893	0.122075	0	0.698376	0.447427	0.212925	0.339958	0.323512	0.119208	0.0815743	0.0325689	0.0616443	0	0.269317	0.240971
1700007L15Rik	0.819358	0.982607	0.131029	0	0.162014	0.0993903	0.0279062	0.0349983	0.100503	0.0370682	0.0146892	0.105747	0.0776881	0.0357477	0.0107837	0.0435114
1700007P06Rik	0	0.63377	0.116227	0	0.105546	0	0.0549546	0	0.0393659	0.00987562	0	0.0555611	0	0.112764	0.0849367	0.0857787
1700008J07Rik	1.49533	1.39985	1.5762	1.11086	1.45787	1.2791	1.59256	1.21747	1.39426	1.26128	1.35746	1.37909	1.35146	1.47592	1.14879	0.803698
1700008O03Rik	0	0	0	1.10145	0	0	0	0	0.0707569	0.0455438	0.125647	0	0.190167	0.149295	0	0
1700009P17Rik	1.65753	0.783683	0.442372	0	0	0.0197954	0.0257197	0.0859937	0.122829	0.132074	0.126262	0.043358	0.0545018	0.110052	0.0529991	0.120545
1700010B08Rik	0.32755	0	0	0	0	0	0	0	0.0148446	0.0287383	0.00435627	0.0209468	0	0	0	0
1700010I02Rik	0	0.0186636	0.136641	0	0	0	0.0250813	0.0629457	0	0.0193016	0.026446	0	0	0.319915	0.349017	0.116843
1700010I14Rik	0.0470359	0.184899	0.181012	0	0.151835	0.182116	0.0944305	0.0790213	0	0.145288	0.298975	0.211391	0.150685	0.64081	0.827501	0.536415
1700011B04Rik	0.327677	0	0	0	0	0	0.0200043	0	0	0.00545065	0.0148884	0.0596883	0.0269592	0	0.0218771	0
1700011E24Rik	0.11689	0	0.112223	0	0	0.0166471	0	0.0361478	0	0.0221935	0.0910339	0.0242687	0	0.0369144	0.0891018	0.022466
1700011H14Rik	0	0	0.0769003	0	0	0	0	0.0354695	0	0	0	0	0.0674879	0	0.0437151	0.0220468
1700011J10Rik	1.46914	1.22916	0.470661	0.843129	0.25066	0.681207	1.15971	0.608448	0.909057	0.985187	1.82755	0.929434	0.386902	0.263968	0.803085	0.910696
1700011L22Rik	0	0.0643671	0	0	0	0	0.0387086	0	0.0462008	0.138229	0.122691	0.194736	0	0	0.059872	0
1700012B09Rik	3.35408	1.49546	1.75453	0	0.311514	0.147344	0.170368	0.142668	0.147084	0.195288	0.166408	0.101001	0.02515	0.347358	0.149931	0.30582
1700012B15Rik	8.90643	7.25504	6.94825	9.10052	6.04826	7.05437	6.55997	7.33323	6.93756	6.03656	6.69204	6.14373	6.03054	7.49753	5.78125	5.74951
1700012D01Rik	2.24472	1.85944	2.00941	3.06103	5.36186	1.97663	1.76583	1.7443	1.05357	0.968617	2.33993	1.36881	1.92279	3.6469	2.24494	1.64201
1700012D14Rik	0	0.334112	0.32659	0	0	0.0213678	0.0184901	0.0927776	0	0.0284689	0	0	0	0	0	0.0575637
1700012L04Rik	0.217907	0	0.104271	0	0	0	0.0258357	0.00153458	0	0	0.00678083	0.0145137	0.0390169	0.0110524	0.0399237	0.0336851
1700013G23Rik	0.215594	0.140808	0.412689	0	0	0.0126987	0.00366829	0.0183929	0	0.0141317	0	0.0123787	0.0174749	0	0	0.0114826
1700016C15Rik	0.136102	0.0890291	0.130592	0	0.0280055	0.0404087	0.0816448	0	0	0.053895	0.0368248	0.0589543	0.445126	0.149542	0.0180272	0
1700016G22Rik	2.58002	0.361307	0.529669	0	0	0.0797338	0.0269146	0.0216483	0.0103071	0.00664969	0.0272449	0.0436596	0.0137205	0.0886527	0.0667107	0.0944085
1700016L04Rik	0.0357216	0.00500975	0.0514581	0	0.0657089	0.031542	0.08181	0	0	0.0367209	0	0.0687283	0	0.069508	0.0843325	0
1700016L21Rik	0.335768	0.21874	0	0	0.153908	0.073935	0	0	0	0.049231	0.022468	0	0.0339597	0.272332	0.164803	0
1700017B05Rik	16.1999	11.4815	9.65086	13.4523	26.461	12.7951	9.46677	11.5327	12.7383	8.67064	18.4586	15.3276	9.64438	22.6795	18.5592	9.83829
1700017G19Rik	0.390435	0.232594	0.409926	0.369158	0.129835	0.115205	0.254741	0.252004	0.379907	0.18869	0.196694	0.363947	0.17439	0.118485	0.393168	0.27986
1700018L02Rik	0.0741599	1.11697	0.570324	0.766917	0.30367	0.254963	0.314768	0.316085	1.05202	0.629582	1.09624	0.792716	0.30137	0.480608	0.827501	0.877769
1700019G17Rik	0.0833357	0.127456	0.153317	0.289242	0.0284369	0.0681601	0.094742	0.0594037	0.24036	0.114005	0.0623198	0.118846	0.188326	0.0607314	0.0366086	0.163613
1700019L03Rik	0.106617	0.104767	0.358947	0	2.17369	0.659297	0.451412	0.536598	0.056723	0.0731398	0.0500931	0.0399438	0	0	0	0
1700020A23Rik	0.738712	0.284621	0	0	0.130569	0	0.0538627	0	0	0	0.171075	0	0	0.407704	0.166689	0.0827699
1700020D05Rik	1.4052	1.28784	1.08003	0.966005	0.239014	0.401689	0.620305	0.186808	0.414666	0.477369	0.41858	0.542197	0.237281	0.569728	1.07417	0.53947
1700020I14Rik	9.74737	16.3631	14.7158	13.7248	9.84822	14.3428	15.6002	15.2764	16.7136	12.9903	13.7162	14.6936	9.76997	12.6461	12.7693	15.0906
1700020L24Rik	0.834183	0.409484	1.30192	1.07357	0.533722	0.613582	0.882634	0.554301	0.42137	0.949929	0.653217	0.813216	1.12927	0.111763	0.409616	0.408337
1700020M21Rik	0	0.433694	0.317965	0	0	0.0310765	0.0268687	0	0.0320732	0.04135	0	0.0451478	0.0428401	0	0	0
1700021F05Rik	2.39559	3.63445	2.82333	5.60177	3.23267	3.84358	3.59313	5.67076	6.59742	4.81563	6.86902	4.78282	2.50573	5.59557	5.27361	4.33032
1700021K19Rik	3.32776	4.43416	3.58073	3.61924	1.34005	1.25873	1.6896	1.29964	3.32275	2.28018	2.89549	2.47464	2.2994	3.21672	3.2561	2.52568
1700022I11Rik	0.386067	0.580523	0.74341	2.12978	0.790433	0.559209	0.648996	0.70445	0.381638	0.514791	0.529954	0.914263	0.184773	0.720873	0.718595	0.559696
1700022P22Rik	0.294469	0	0.562243	0	0	0	0.0346182	0.0869212	0	0.0266267	0	0	0	0.175979	0.321234	0.0535703
1700023E05Rik	0	0	0.0498398	0	0	0	0.0100435	0	0	0.00257693	0.00703688	0.00564352	0	0	0.0155199	0.0104784
1700023L04Rik	0.481796	0.629878	0.615663	0	0	0.0703064	0.0538612	0.0675463	0.128608	0.155539	0.056699	0.15876	0.272141	0.310547	0.405584	0.104997
1700024F13Rik	0.314359	0.308325	0.150716	0	0	0.0879265	0.0169248	0.0212203	0	0.0325917	0.0356079	0.0285321	0.013449	0.0434533	0.0261568	0.0132212
1700025C18Rik	0	0.0966222	0	0	0	0	0.0128424	0	0	0.00988975	0.0135178	0.0432662	0	0	0	0
1700025E21Rik	0	0	0.0657175	0	0	0	0.0183192	0	0.0109357	0.0776061	0.0674543	0	0.0873529	0	0.0990932	0.0429205
1700025G04Rik	1.44525	1.78978	1.61189	1.94164	0.510471	0.753952	0.819443	0.59843	0.913745	0.909499	1.00942	1.18163	1.19802	1.69926	1.44477	1.39555
1700025N23Rik	0.88001	0.506314	1.00544	1.11447	0.406546	0.327448	0.67097	0.115117	0.27344	0.58117	0.339202	0.805748	0.733054	0.231938	0.0708879	0.706199
1700026D08Rik	0.142211	0.0232832	0	0	0.579116	0	0.0478449	0	0.171302	0	0.151832	0.200241	0.267989	0	0	0
1700026L06Rik	0.626293	0.921419	0	0	0	0	0.113358	0.0948008	0.0902173	0.0145442	0.0796141	0.190746	0.030081	0.0966226	0.146033	0.117618
1700028E10Rik	0.395663	0.0832849	0.327968	0	0.0479007	0	0.159299	0.0999214	0.190169	0.122626	0.188825	0.234503	0.22197	0.203593	0.461753	0.185878
1700028I16Rik	0.179684	0	0	0	0	0	0.285103	0	0.11342	0.182609	0	0.159105	0.0760395	0	0.294053	0
1700028J19Rik	0.235387	0.20551	0.754167	0	0.202631	0.00973644	0.0168674	0.0422966	0.000671277	0.0796931	0.0444015	0.071154	0.0670802	0	0.0260681	0.0263531
1700028K03Rik	0	0.328835	0.106165	0	0	0	0.0060049	0.00788535	0.00716977	0.0254475	0.00315599	0.0151995	0.0143014	0	0.0371163	0.00470033
1700029H14Rik	0.208735	0.182272	0.0668899	0.719957	0.762056	0.760182	2.10405	1.6509	0.406969	0.425466	0.259786	0.376281	0.485986	0.301404	0.436027	0.643002
1700029J07Rik	0.0313647	0.0411097	0.21133	0	0.274956	0.158697	0.229035	0	0.0273442	0.202849	0.0241034	0.135067	0.127466	0	0.194698	0.053616
1700030C10Rik	0.025823	0.332702	0.546496	0	0	0.0995612	0.301442	0.108055	0.0257037	0.116012	0.0453836	0.108642	0.171491	0.0550028	0.0998645	0.234353
1700030J22Rik	0.115175	0.226451	0.0831527	0.299769	0.324238	0.24099	0.208664	0.430991	0.278427	0.113431	0.34881	0.434245	0.253764	0.377607	0.265603	0.24895
1700030K09Rik	0.999078	1.09896	0.721152	0.742191	0.036527	0.193164	0.228006	0.343164	0.544407	0.457359	0.480156	0.614267	0.338607	0.661718	0.634395	0.379035
1700030L20Rik	5.73666	4.60083	6.18212	5.02453	5.97245	3.55032	4.54192	3.65609	2.94417	3.11997	3.61314	2.82034	2.55235	3.05349	3.29705	3.11823
1700034F02Rik	0.162332	0.239348	0	0	0	0.0341462	0.0886796	0	0.869969	0.518381	0.93054	1.29137	0.399748	0.227498	0.491014	0.369131
1700034H15Rik	0.327734	0.176916	0.252459	0	0.427527	0.0511973	0.0441879	0.111002	0.131846	0.18683	0.0934363	0.222066	0.212011	0	0.136713	0
1700034J05Rik	0.690734	1.27184	0.914234	0.896965	0.0883861	0.169899	0.14702	0.23053	0.131635	0.339707	0.503582	0.494824	0.819642	0.517029	0.596828	0.801427
1700034P13Rik	13.9761	14.3461	13.0336	7.52329	10.2195	11.9543	12.8053	11.6807	11.2649	17.5316	12.2831	9.11847	17.2977	13.5094	11.0924	10.5788
1700037C18Rik	0.85941	0.506405	0.330346	0	0.146739	0.176027	0.212993	0.305533	0.108961	0.140453	0.0321074	0.204383	0.048545	0.464774	0.235263	0
1700037H04Rik	2.53534	3.17404	3.15404	1.5422	3.66414	1.72129	2.94337	2.54255	6.8378	5.77024	6.71383	5.101	3.1313	3.38245	5.28587	3.33396
1700047G03Rik	0.11808	0.231797	0	0	0	0.131542	0.265079	0	0.0903976	0.145607	0.120003	0.0635069	0.0604958	0	0.0585707	0
1700048O20Rik	0	0.0313614	0.0460526	0	0	0.139071	0.264708	0	0.11486	0.0555378	0.0423267	0	0.0383332	0.0613867	0.408936	0.0747344
1700049G17Rik	0.316144	0.525188	0.230284	0.507305	0.257249	0.285939	0.454956	0.512031	0.365706	0.298677	0.338881	0.433015	0.341811	0.408846	0.362508	0.492937
1700052K11Rik	0.89756	0.917545	1.03659	0.373382	1.47013	1.69622	1.65178	1.11258	1.36942	0.989206	0.756898	1.05583	0.9491	0.90076	0.827442	0.905734
1700052N19Rik	1.82249	1.91575	1.79043	1.97375	2.40984	2.20468	2.05375	1.90663	2.79933	2.0295	2.43526	2.25963	1.05515	1.98697	2.27477	1.91473
1700054M17Rik	0.277397	0	0	0	0	0	0	0	0	0.0147938	0.0202463	0.0323352	0.0611989	0	0	0
1700055N04Rik	0.401858	0.17279	0.137446	0	0	0.224013	0.279911	0.216111	0.128519	0.281743	0.24961	0.325927	0.102895	0.220011	0.36617	0.234353
1700056E22Rik	0.39865	0.652351	0.574398	0	0.135942	0.15267	0.245141	0.0946972	0.0675345	0.116133	0.198493	0.285345	0	0.0482202	0.145756	0.205443
1700061G19Rik	0	0.0692935	0.0339233	0	0.0277528	0	0.0346758	0	0.0137996	0.0623122	0.0243286	0.0973749	0.147038	0.0296404	0.03573	0.0721522
1700063D05Rik	0.145884	0.0954104	0	0	0	0.0190085	0.00132771	0.270471	0	0	0	0.177795	0	0	0	0
1700064M15Rik	0.824182	0.215531	0.632078	0	0.101296	0.0357171	0	0.105761	0.0671178	0.0216454	0	0.0499708	0	0	0.0434493	0
1700065D16Rik	0	0.144629	0	0	0	0	0	0.0309871	0.0590101	0.00951469	0.039017	0.0416316	0.0786072	0	0.0190964	0
1700066B19Rik	0.103539	0.0678503	0.0664342	0	0.0480115	0	0.0199582	0.100152	0	0.0460903	0	0.0335773	0	0.153043	0	0.0621009
1700066J24Rik	2.77679	1.81605	2.80372	4.48644	1.64573	0.643576	1.41703	0.774507	1.47038	1.32487	1.30598	1.54334	2.76747	1.85986	1.23956	0.849686
1700066M21Rik	0.938211	0.708055	0.301051	0.296004	0.203731	0.83984	0.521159	1.06392	1.2444	0.858708	1.26286	1.3068	0.886616	0.776831	0.842983	0.680768
1700067K01Rik	0.174282	0.399361	0.0837365	0	0.0672575	0.0808473	0.0419944	0.0351114	0	0.0548752	0	0.0943004	0.111342	0.0358625	0	0
1700071M16Rik	9.90023	7.09132	8.78909	7.13555	7.89495	12.4841	9.92599	11.7662	16.0137	10.2285	10.6273	11.357	9.52057	24.9933	16.0479	15.135
1700073E17Rik	0	0	0.0447725	0	0	0	0.118522	0	0.0471543	0.0303789	0	0	0.0631323	0.200457	0.122217	0
1700084E18Rik	0	0.187951	0.8256	0	0	0.08966	0.0387137	0	0.207933	0.20839	0.189887	0.0649148	0.773192	0.19649	0.119759	0.687915
1700084J12Rik	0	0.0917921	0	1.43726	0.0482656	0	0	0.0252142	0	0.00774387	0.0105789	0	0.0959007	0.0257979	0.0310787	0.0156992
1700086O06Rik	0.515336	0.687209	0.110609	0	0.0744039	0.0118545	0.306418	0.770391	0.219389	0.564804	0.19485	0.10235	0.0983089	0	0.189689	0.328722
1700088E04Rik	1.10633	2.22178	1.77257	6.86502	3.69967	2.35465	2.81757	2.67215	3.06425	2.16754	2.54399	2.47047	2.29792	1.7528	2.56587	2.13417
1700092M07Rik	0	0.928101	0	0	0	0	5.24487e-06	0	6.14745e-06	0	5.52305e-06	9.91182e-06	0.0840535	1.32875e-05	8.10741e-06	8.55631e-06
1700094D03Rik	1.40564	1.87863	1.85726	1.43496	1.7211	1.67183	1.11629	1.29669	1.66941	1.16737	1.17482	1.28684	1.19587	1.14495	1.14418	1.65026
1700094J05Rik	0.096121	0.125842	0.184682	2.97247	0.387209	0.960389	1.15178	1.4118	2.01437	0.556503	1.13	1.4853	0.939557	1.16087	0.497002	1.33019
1700096J18Rik	0.807403	1.75582	0.514285	0	0	0.195474	0.21138	0.318233	0.0757017	0.227787	0.133654	0.142218	0.101007	0	0.228755	0.164358
1700096K18Rik	0.438221	0.57406	0.662219	0.648505	0.897214	0.738381	0.34581	0.467349	0.44455	0.593606	0.645246	0.402298	0.339288	0.610378	0.5347	0.412843
1700101I11Rik	1.24227	1.30045	1.43088	1.27528	0.763027	0.851934	0.839638	0.923156	1.44041	1.08872	0.833211	1.3167	1.09266	0.92733	0.893176	1.12954
1700102P08Rik	1.45945	0.843117	0.989993	0	0.0436094	0.048993	0.0333619	0.00760328	0.0253487	0.0257056	0.0160995	0.0153536	0.067417	0.0156064	0.0515526	0.0189918
1700105P06Rik	0	0.527021	0	0	0.140891	0	0	0	0	0.0674505	0.0154154	0.049083	0	0	0.135564	0
1700109G14Rik	0.251534	0	0	0	0	0	0	0.0353973	0	0.00135834	0	0	0.0898003	0.0723054	0	0.0220022
1700109H08Rik	1.44328	2.45429	2.4921	1.47727	1.62525	1.76563	1.39963	1.83593	0.653554	1.07497	1.16083	1.11804	1.46418	3.36887	1.41268	1.02604
1700110I01Rik	0.0349196	0.0505181	0.0503858	0	0.0107064	0.00966698	0.0109929	4.52177e-06	0.005847	0.0178054	0.00709067	0.0165285	0.0166727	0.0375903	0.0162277	0.028115
1700110K17Rik	2.63064	0.0955817	0.841117	0	0.0305899	0.0897385	0.0424044	0.0177197	0.0928191	0.0381098	0.0891974	0.0595864	0.0898343	0.0726191	0.0764548	0.055237
1700112E06Rik	1.3913	2.73172	1.85005	3.30434	1.86252	1.64415	1.4038	1.4789	3.67512	3.41631	4.07017	3.79218	3.47698	3.32428	3.64281	2.44313
1700112J05Rik	0.250756	0	0.120342	0	0	0.0714273	0.0411964	0	0	0.237833	0.238758	0.24255	0.0984182	0	0.0318443	0.0320386
1700113A16Rik	1.46613	1.21562	2.15955	0	0.138357	0.10711	0.261418	0.184416	0.207544	0.172213	0.124575	0.19681	0.10686	0.0653694	0.136357	0.0348137
1700120C14Rik	0.17214	0.224245	0.328172	0	0.211695	0.304781	0.156118	0.146957	0.0349414	0.101346	0	0	0.093384	0	0	0.0453858
1700120K04Rik	0.207871	0.407355	0.199002	0	0.00288693	0.00148635	0.000570457	0.00286432	0	0.00126291	0	0.00290628	0.00263995	0	0.00248756	0.00176707
1700123I01Rik	0.111144	0.0728071	0.0534517	0.576267	2.55262	2.22014	1.24726	0.761093	0.100609	0.28549	0.284022	0.198604	0.241439	0.172535	0.0260547	0.0787567
1700123M08Rik	0	0.349046	0.0853825	0	0.104525	0.10051	0	0	0.0173125	0.122829	0.25955	0.146523	0.0692133	0.260012	0.0224152	0.158243
1700123O20Rik	5.4216	5.97118	5.48593	5.82351	7.0333	10.7815	10.5216	12.7753	12.7267	9.33949	11.4003	9.26901	8.72604	12.9643	12.7928	9.09765
1810006J02Rik	0.0528915	0.138597	0.0508776	0	0.256365	0.0352135	0.0152405	0	0	0	0.0641899	0.0513235	0.0970005	0.0390266	0	0.0950072
1810009A15Rik	8.95174	12.7349	14.6341	1.78831	8.44524	15.0069	12.6922	14.666	27.2062	19.4829	19.3515	19.3062	14.9484	17.3684	16.7927	14.6355
1810010D01Rik	0.207479	0.271596	0.0996371	0	0	0.0616741	0.0266621	0.0669183	0.0954803	0.0410326	0.0281191	0.0896048	0.0850185	0.203924	0	0.0827571
1810010H24Rik	0.171519	0.0561485	0.164825	0	0.128283	0.0462648	0.0684268	0	0.0637598	0.0925339	0.0562191	0.157421	0.127425	0.136858	0.288921	0.229046
1810011H11Rik	3.07325	4.62987	2.71903	5.7314	1.19551	1.29896	0.931774	0.917784	4.45872	4.04006	8.01568	6.80384	3.66441	5.92797	7.18887	5.1898
1810011O10Rik	17.0804	53.9016	35.1289	29.2246	5.14687	6.1243	11.8891	2.86324	0.907711	5.96314	2.77712	3.63519	3.03241	5.3634	4.97489	5.94059
1810012K16Rik	0.416809	0	0.399018	0	0.368124	0	0.302235	0	0	0.057987	0.240727	0.125875	0.121517	0	0	0.230406
1810013A23Rik	0.306677	0	0	0	0	0	0.0126182	0	0.0150645	0.00971719	0.0132814	0.0425125	0.0200683	0	0.0390065	0
1810013D10Rik	5.57038	5.43592	3.98854	8.34568	5.90977	5.21555	5.87415	8.72385	9.16021	5.90052	7.88634	7.11244	5.48462	5.54049	4.70916	7.0782
1810013L24Rik	37.9121	31.0224	32.3793	31.0616	39.3826	45.2454	38.3556	42.1967	41.6879	36.6911	41.5281	46.4925	34.7568	37.697	37.7268	38.1333
1810014B01Rik	0.608375	0.797061	0.37238	0.57354	0.283088	0.493964	0.37627	0.23606	0.393024	0.651573	0.780917	0.431637	0.487159	0.300142	0.509031	0.438471
1810019D21Rik	0.198851	0.651193	0.191202	0	0.0560865	0.0404632	0.0116792	0.0292916	0.0278873	0.0269838	0.0614574	0.0590335	0.0185719	0.0598968	0	0.0182255
1810019J16Rik	0.0512082	0.100661	0	0	0	0.0530919	0.0574675	0	0	0.115071	0.036287	0.0580965	0.018276	0.117897	0.0710574	0.0896844
1810020O05Rik	0.635225	0.534675	0.348767	0.93616	0.185795	0.0445307	0.423018	0.289728	0.459001	0.473157	0.0812506	0.257944	0.122882	0.0976009	0.178442	0.237705
1810021B22Rik	0.161879	0.105838	0.310399	0	0	0.0344774	0.0596004	0.224418	1.56515	1.23806	1.44636	1.40134	0.190155	0.0758835	0.368654	0.554349
1810022K09Rik	31.6559	38.2767	32.9923	39.0242	60.4729	75.0008	74.6933	92.2208	94.8738	89.6315	70.1411	72.0659	57.6307	46.184	61.0401	73.1241
1810024B03Rik	0	0	0.0700765	0	0	0.11912	0	0	0.0375816	0.017622	0	0.0384996	0	0	0	0
1810026B05Rik	3.20934	4.3137	3.74541	5.38623	4.02615	5.26775	4.81283	4.87644	3.90763	3.37866	4.91714	5.66548	4.03262	3.56657	4.04296	4.90371
1810026J23Rik	4.65279	4.53011	4.09077	2.24061	4.15734	4.56857	4.65556	4.71643	6.13319	4.13298	4.91153	4.65631	3.53732	4.44035	4.64348	4.11598
1810030O07Rik	6.03769	4.65274	4.03824	5.23446	4.88167	4.55256	6.22191	6.45295	10.1481	7.36511	9.59249	9.33886	5.33196	6.462	7.42285	6.17206
1810032O08Rik	3.71142	4.79084	5.21559	1.82823	4.39524	3.27114	3.23155	3.17947	3.17289	2.4869	3.37896	3.53008	1.92832	2.76119	4.00117	1.34985
1810033B17Rik	7.5411	10.9603	8.20313	3.42355	33.7637	23.677	18.3805	19.7668	5.74695	9.16336	6.23436	5.7198	3.47925	1.0717	1.6306	3.04495
1810034E14Rik	0.738051	0.709178	0.284011	0	0.049373	0.163413	0.780046	0.0247618	0.0235772	0.207238	0.0623338	0.0499248	0.0313926	0	0.106824	0.0308373
1810037I17Rik	23.7561	17.6148	18.8432	12.1888	28.7592	26.98	29.4802	25.0579	28.6964	23.4601	25.7642	24.4842	17.8167	20.7382	23.7934	18.2327
1810041L15Rik	0.0140778	0.0184574	0.0542303	0	0.067679	0.0699969	0.171417	0	0.0561158	0.101354	0.0709038	0.110877	0.119537	0.0519311	0.135367	0.182903
1810043G02Rik	1.57749	1.309	1.01163	1.09103	1.39956	0.879081	0.626207	0.95404	2.82997	2.46153	3.34728	2.63267	2.06656	2.62716	3.28478	1.28625
1810043H04Rik	8.08053	7.75759	10.2287	2.3992	9.48873	7.75505	10.3316	14.2647	13.9836	11.9546	11.221	12.5254	7.05966	4.43412	8.92494	7.20862
1810044D09Rik	0.730065	1.27079	0.46541	0	0.0663443	0.0159503	0.0690433	0.0346358	0.0989135	0.0531664	0	0.0697703	0	0	0.042688	0
1810046K07Rik	0.208923	0	0	0	0	0	0	0	0	0.0430935	0.0393133	0.031399	0.0148538	0	0	0.0145216
1810055G02Rik	2.62792	2.89006	3.07009	4.87244	2.78628	1.77725	2.43631	1.85387	2.55083	1.87542	2.69326	2.31816	2.0353	2.70531	3.36507	2.6408
1810058I24Rik	16.1773	10.1679	11.3794	13.1296	16.8057	15.2457	17.145	16.9228	23.4282	16.591	19.8218	16.0748	16.7686	14.2698	18.9323	15.054
1810062G17Rik	0.107023	0	1.02781	0	0.34165	0.244683	0.0702094	0	0.0837743	0	0.0745044	0	0	0	0	0.429014
1810062O18Rik	0.271294	0.532394	0	0	0	0.0790994	0.136834	0	0.00302492	0.0877628	0.0240388	0.191742	0.0726718	0.174687	0.0705182	0
2010001E11Rik	0	0.0748145	0.1465	0	0.0523701	0.075469	0.0435225	0	0	0	0.0229345	0	0	0	0.134574	0
2010002M12Rik	6.54462	5.26385	7.74767	2.1051	5.19801	5.78445	4.14548	3.68771	1.51548	5.11904	0.769885	1.10582	4.95835	0.508906	0.654885	4.43565
2010003O02Rik	6.09065	6.69487	7.12089	0	0.40591	0.097499	0.0632597	0.0529098	0.0503451	0.113617	0.111107	0.177342	0.167934	0.215501	0.195598	0.229546
2010005H15Rik	0	1.18592	1.03445	2.18918	0.014459	0.0421027	0.186912	0	0.0431931	0.0882538	0.0317023	0.172872	0.067048	0.154948	0.195672	0.245142
2010009K17Rik	0.388869	0.381126	0.372437	0	0.177937	0.0853117	0.0368432	0	0	0.113338	0.0389124	0.247195	0	0	0.056892	0
2010012O05Rik	1.36367	0.840984	0.810509	0	0.221377	0.212769	0.220939	0.230958	0.285737	0.297655	0.426692	0.0929511	0.351746	0.329624	0.426933	0.143302
2010015L04Rik	1.74611	1.57559	1.80054	2.51165	2.08656	1.45127	1.09598	0.599714	0.727227	1.01334	0.738843	1.36759	1.30447	0.988272	0.994226	0.97125
2010016I18Rik	0.288735	0.302615	0.444321	1.19726	1.47789	0.596121	0.589171	0.431253	0.146523	0.188923	0.20706	0.2476	0.0782504	0.125275	0.0759116	0.0381282
2010107E04Rik	63.677	68.7383	74.4282	52.7847	96.4214	102.679	106.189	114.521	168.388	138.652	162.561	126.145	101.162	81.3459	109.309	120.531
2010107G12Rik	0	0.106066	0.194709	0	0.1918	0.137889	0.0396882	0	0.04737	0	0	0	0	0	0	0
2010107G23Rik	0.051417	0.0673684	0	0	0	0.193874	0.125528	0	0	0.289533	0	0.140245	0	0.106058	0.517794	0.193739
2010109A12Rik	0.615734	0.536306	0.589512	0	2.33334e-05	0.000162635	0.380216	2.87336e-05	1.20286	0.270563	3.02432e-05	0.0444161	1.99857e-06	0	0.000542165	0.271226
2010109I03Rik	0.0467918	0	0.0900368	0	0	0.063159	0	0.045706	0	0.0280507	0.0383817	0.0919779	0.0290033	0	0	0
2010111I01Rik	15.063	16.0532	15.0141	12.8463	10.7173	10.811	11.7274	11.1841	13.7141	12.9212	14.0794	13.9192	13.7577	16.8252	16.3351	16.7706
2010204K13Rik	0.408914	0.133738	0.115711	0	0	0.0247922	0.0751854	0.0269295	0.019236	0.0413737	0.0451752	0.018117	0.0682428	0.0690232	0.0829912	0.042
2010300C02Rik	0	0.0631994	0.092838	0.201036	0	0.0838151	0.0362649	0.0454908	0.151527	0.0418782	0.114602	0.0305155	0.0577328	0.278282	0.196213	0.112915
2010310C07Rik	0.586138	0.383543	0.787822	0	1.82109	0.936197	2.55509	0.900774	0.355367	0.809084	0.864481	0.939272	0.69812	0	0.369387	0.496524
2010315B03Rik	0.509579	0.794602	0.921354	1.36815	1.40453	1.87677	2.26222	2.30421	2.44742	1.28374	1.8046	1.69845	0.891958	0.789595	0.735622	2.15015
2010320M18Rik	3.9736	3.94366	4.33851	4.21197	2.2443	3.62204	2.8328	3.4878	4.0014	2.62014	3.24575	2.99498	2.59513	1.74776	5.8152	2.9275
2200002D01Rik	0.686876	1.49496	0	2.31432	0.109223	0.0131336	0.0227458	0.0285228	0.190091	0.201453	0.143623	0.153302	0.108503	0.087499	0.0351558	0.124246
2210013O21Rik	5.6543	5.81436	4.65325	2.37228	1.77194	2.54484	3.47168	2.8194	5.93891	4.19944	6.14208	4.32797	5.38814	8.75662	5.66102	8.11167
2210015D19Rik	0.961905	0.913789	1.01795	0.998573	1.08317	1.11175	0.982298	1.33503	1.9422	1.19721	1.60652	1.92785	0.977772	1.04597	0.91749	1.01863
2210016F16Rik	4.89458	4.90124	5.76489	1.26571	4.04581	4.44487	5.32556	5.84993	8.02873	6.15165	7.58684	7.48653	3.50358	5.41321	4.82674	4.04217
2210016L21Rik	7.6474	6.46533	7.6199	2.87777	5.19538	5.02058	4.871	7.18816	6.58964	5.74633	5.91793	5.50356	3.43768	4.36051	5.5693	5.49215
2210018M11Rik	3.40459	4.40812	4.04704	3.7238	3.61435	3.40545	3.06619	2.96767	4.08893	2.78298	3.78217	3.52128	2.55071	4.80987	3.658	2.56284
2210039B01Rik	5.21924	4.19606	5.2786	5.19474	2.24966	3.32487	4.22277	2.66341	2.13029	2.65544	1.86508	2.40718	2.41779	2.55999	2.34053	2.81768
2210404J11Rik	2.18321	2.24399	2.29762	2.35781	2.02059	1.7645	1.78391	1.899	1.96164	2.26546	3.22962	2.86409	2.14033	2.01418	2.71287	1.77146
2210404O07Rik	1.53708	1.88317	1.47223	0	0.0142477	0.0685243	0.0237341	0.148814	0.0283357	0.0639739	0.0374684	0.0799743	0.264197	0.0912833	0.0917094	0.0185173
2210404O09Rik	0.823942	0.826555	0.704796	1.22353	0.200826	1.11073	1.20623	1.11078	1.81335	1.04244	1.4852	0.885052	1.16124	0.634306	0.801549	1.26573
2210408F21Rik	0.846953	1.06633	0.402422	1.85847	1.21322	1.01281	0.768708	1.01523	2.89406	1.9313	1.76453	1.60642	1.57115	2.28207	1.79765	2.06823
2210408I21Rik	0.219901	0.491909	0.260629	0.176415	0.364155	0.211488	0.39789	0.548739	0.601455	0.44568	0.583087	0.509965	0.298236	0.220468	0.733918	0.665429
2210416O15Rik	0.0600548	0.314696	0.115511	0	0	0.330863	0.530515	0.204993	0.48707	0.156887	0.0862499	0.0684025	0	0	0.252494	0.567071
2210417A02Rik	0	0.26681	0.195522	0	0	0.150755	0.166417	0	0.0310318	0.159845	0.266046	0.0869973	0	0	0.0201166	0
2210417K05Rik	1.40476	0.655534	0.384324	0	0.149782	0.14373	0.0621083	0.155917	0	0.0716702	0.0327714	0.052142	0	0	0.0480223	0
2300009A05Rik	2.18663	1.19089	2.61881	7.41874	3.17118	2.84782	2.52644	3.66005	5.38937	2.93757	5.04158	5.22824	5.78792	6.89388	6.1634	5.25086
2310001H17Rik	6.2724	6.80643	6.42745	5.83801	8.02649	6.56762	6.61273	4.98745	2.94122	5.40225	4.7092	2.20927	5.30286	2.26974	2.51765	5.89887
2310001K24Rik	0.529506	0	0	0	0	0	0	0	0	0.0770929	0.0264048	0.0420925	0	0	0	0.155564
2310003H01Rik	2.44337	2.95642	2.30048	1.9573	3.95806	2.68373	2.64448	2.41174	1.89979	1.89557	1.96378	2.60401	2.14801	2.378	1.91095	2.14394
2310008H04Rik	5.82193	5.0991	4.8759	4.62244	5.55901	4.15218	4.04092	4.21567	6.00062	5.53842	5.70114	4.95202	3.33646	3.91152	4.54225	3.80514
2310008H09Rik	3.10913	4.05658	3.15049	1.7793	2.82338	2.96828	4.09421	3.9166	7.26155	4.46648	5.23727	4.66538	4.7102	5.90134	5.11354	5.22915
2310009A05Rik	1.91249	4.83786	3.88672	0	0.975171	0.780765	1.06313	0.33821	0.925773	0.75122	0.71105	0.792353	1.81396	1.28442	0.729147	1.40756
2310009B15Rik	2.13367	3.16849	2.78664	1.97086	5.55995	4.63916	3.74471	7.37581	7.09017	5.49611	5.8837	7.99318	3.66964	5.08119	4.78978	3.59191
2310010J17Rik	1.07365	2.22278	0.682003	0	0.199534	0.0768066	0.0249489	0.0625616	0.00992904	0.0448412	0.0612369	0.0701008	0.052866	0.0427056	0.0128526	0.0129937
2310010M20Rik	0	0.0874379	0.245048	0	0	0.177727	0.115113	0.289086	0	0	0	0.0643442	0	0	0	0.118593
2310011J03Rik	11.5831	9.81141	9.06883	6.70569	17.814	17.7739	16.1294	18.0528	16.7656	12.7138	14.3936	12.3665	10.5863	10.4122	11.3351	8.83027
2310014F07Rik	0.251953	0.439904	0.0807109	0	0.110113	0.0352863	0.182105	0.0368995	0.0351242	0.067963	0.0210822	0.0257113	0	0	0.15917	0.0687909
2310014L17Rik	1.84054	1.775	1.89844	2.73839	1.10358	2.04556	1.93953	1.06845	1.96758	3.49691	2.06467	1.90797	1.26566	0.833847	0.831737	1.20737
2310015A10Rik	0.760936	0.884245	0.716095	0.901764	1.29238	1.01381	0.590423	0.629199	0.458202	0.517351	0.558898	0.584878	0.598078	0.151651	0.467635	0.59983
2310015D24Rik	0	0	0.0565171	0	0	0	0	0	0.108574	0.0840197	0.0383212	0.153056	0	0	0.0843562	0.0849512
2310022A10Rik	14.1444	9.92373	8.53058	12.7438	18.0226	13.561	17.3024	17.5299	22.4452	18.3428	19.5019	14.6415	14.1374	15.858	14.9731	15.5767
2310022B05Rik	2.62411	3.30488	3.02161	2.67958	2.02789	1.64682	2.08431	2.00838	1.95146	1.81648	1.77777	2.08884	2.25003	2.41984	2.61109	2.51713
2310033P09Rik	5.51809	5.32263	3.65582	6.16879	3.20612	3.6257	3.7346	3.73437	4.94891	4.47985	5.64496	4.03829	3.58584	3.94619	4.307	4.21648
2310034G01Rik	0	0.417882	0.245213	1.31075	0.0179041	0.00316104	0.00498131	0.0291374	0.0862407	0.0767648	0.0811527	0.0504391	0.0316333	0.115369	0.0346377	0.0428983
2310035C23Rik	6.10328	6.98706	6.86807	5.96207	6.65738	6.52208	7.02474	7.25259	8.45317	8.81801	7.8722	7.70632	9.28284	6.75911	6.13098	7.11262
2310036O22Rik	49.7277	57.9038	49.7553	44.0428	67.4257	74.1017	68.2142	76.7633	75.6481	59.9657	57.0662	55.5183	54.8295	60.5095	56.7521	46.5787
2310039H08Rik	1.17753	2.99575	2.26008	4.02552	5.08963	4.35662	5.85491	5.27548	4.6141	4.41328	4.79611	5.35615	2.38979	2.64653	5.12825	3.39346
2310039L15Rik	3.234	3.90325	3.63673	0	0.0909829	0.118811	0.174154	0.137019	0.277909	0.149913	0.109752	0.116057	0.260578	0.183985	0.126665	0.108942
2310040G24Rik	1.30416	1.08807	1.93408	5.35045	0.209053	0.638636	0.384516	0.431084	0.919909	1.05753	1.13939	1.28883	1.1017	0.972009	1.53359	0.649387
2310042D19Rik	4.46514	4.18103	5.06153	6.1891	3.24245	3.68319	3.82809	2.54111	1.84832	3.83741	1.72746	2.32476	3.5644	1.99869	1.52259	2.2567
2310043L19Rik	0.446476	0	0.142744	0	0.0821488	0.0197001	0.0340407	0	0	0	0	0.114253	0	0	0	0.0526877
2310044G17Rik	8.69509	5.62473	6.25475	6.18957	7.26733	6.978	7.07615	8.25152	21.0597	9.71296	16.6925	15.7424	14.2256	22.6661	21.0517	22.3579
2310045N01Rik	7.43762	8.53626	8.8644	14.773	7.98538	8.68285	7.92714	7.86317	14.4602	10.4705	13.0337	11.5539	9.80791	12.7756	15.2227	9.52736
2310047M10Rik	5.85521	7.60754	6.24825	5.61778	12.2398	9.14679	8.82362	9.76988	7.14723	7.29945	7.23568	6.47911	5.80161	6.793	5.37235	4.39515
2310057M21Rik	1.96843	2.78603	2.61406	2.45532	2.29719	1.85964	2.63215	1.38791	2.48183	1.41987	2.57789	2.2295	2.34815	2.48854	1.4513	1.82795
2310061I04Rik	0.522462	0.684268	0.286994	0	0.198951	0.165896	0.00521616	0.130915	0.0933989	0.341183	0.247534	0.30681	0	0.0665072	0.52424	0.202425
2310061J03Rik	2.44007	2.21955	2.47645	3.50798	3.74685	2.19786	1.84232	2.81803	1.92425	1.68326	2.21689	3.04627	1.92835	1.68659	1.60245	1.02673
2310067B10Rik	2.68077	3.02036	2.58151	2.27167	1.98962	1.37842	1.70183	1.4523	3.40639	3.1948	3.86935	3.66544	2.22686	3.50827	3.5804	2.49249
2310068J16Rik	0.838108	0.768244	0.402723	0	4.26072	2.13789	0.960355	0.580182	0.376208	0.246614	0.39083	0.265028	0.439047	0.251613	0.0608186	0.0918427
2410002F23Rik	4.08127	4.01108	4.22567	6.91172	3.76928	3.2297	3.21005	3.88471	3.94486	2.29674	3.66025	3.71753	3.30711	3.57311	2.56879	2.67437
2410004B18Rik	12.2379	10.0778	9.29082	7.11866	9.90115	10.0692	12.4123	10.812	12.1209	10.6999	12.1247	13.1672	9.95474	13.0297	11.1192	12.6426
2410004N09Rik	11.9868	8.8649	12.1959	12.3818	9.17915	6.24713	5.88909	5.15907	6.41393	7.60406	9.17806	5.96714	10.6239	9.47314	13.6124	7.22254
2410004P03Rik	0.202188	0.231814	0.145873	0.524378	0.103479	0.0745676	0.0645061	0.0539374	0.102677	0.215177	0.0442271	0.144663	0.0684993	0.0549113	0.132974	0.0334237
2410006H16Rik	69.1795	52.8615	61.8367	58.1993	34.4682	31.7299	33.7858	27.9255	31.7944	27.1421	42.4934	37.2392	57.6861	63.9435	71.3793	38.4964
2410015M20Rik	10.6449	14.8964	11.6367	13.8115	19.4496	17.5478	19.6752	17.1523	32.7761	22.9339	27.4643	22.3355	15.2218	17.0541	23.759	17.3703
2410016O06Rik	2.44194	4.48533	3.24027	1.5389	4.12848	3.86002	5.1377	4.90218	6.00187	3.13068	3.81697	3.52899	2.18185	3.71205	4.06831	2.79944
2410017I17Rik	0.119491	0.00559064	0.191041	0	0.0655072	0.0472482	0.149985	0	0.0488348	0.083997	0.0287074	0.0688949	0.151825	0.419244	0.379358	0.191359
2410018L13Rik	0.0646994	0.148315	0.248855	2.01004	3.4285	4.91341	11.6237	6.39865	3.51009	2.22771	1.88873	1.8927	1.24446	0.234597	1.02997	3.28435
2410018M08Rik	1.80465	3.04749	3.25666	1.26347	2.44545	2.03544	2.36178	2.07695	3.44212	2.7438	2.54531	2.55205	1.75259	2.78336	2.42262	2.55821
2410066E13Rik	1.66753	1.7069	2.00509	1.08129	0.80018	0.717459	0.664935	0.389322	0.343968	0.392372	0.420495	0.186372	0.423724	0.39624	0.342672	0.48237
2410076I21Rik	1.00014	0.0727246	0.320126	0	69.0895	53.9751	71.7253	165.14	29.5587	62.4926	178.814	255.156	7.77311	0	12.993	78.964
2410089E03Rik	1.32261	1.69154	1.76538	0.657171	1.15149	1.33365	1.36075	1.16239	1.54849	1.39534	1.41098	1.63275	1.24304	1.43479	1.49007	1.5199
2410127L17Rik	2.63354	3.01291	3.87491	3.47488	1.75451	3.48937	4.50278	4.59893	7.2027	6.23022	5.84896	6.54986	4.27806	4.34048	5.58504	5.57912
2410131K14Rik	4.2875	4.24636	3.50624	2.01266	3.76209	3.15774	4.41172	4.61729	5.19903	2.53886	3.41301	3.03099	2.03232	2.81588	2.39945	3.47026
2500004C02Rik	0.557962	0.578809	0.447351	0.482807	0.190395	0.411661	0.791498	0.695056	0.264567	0.230658	0.396122	0.3662	0.220572	0.202325	0.428264	0.769667
2510002D24Rik	0.827097	1.32943	0.722792	0	0.0421914	0.091359	0.20223	0.176386	0.125971	0.0857853	0.120246	0.118572	0.0698703	0.0677091	0.135887	0.139642
2510003E04Rik	2.79912	5.02137	4.44509	3.27539	3.08037	3.42683	4.41232	3.21567	6.10404	4.08614	5.08519	5.14567	3.53387	5.95549	6.38251	5.22767
2510009E07Rik	5.52185	5.63658	4.7561	5.40479	3.64691	5.87946	5.68101	7.8848	12.5836	10.1581	12.7056	11.0832	5.8802	11.7536	12.1332	13.386
2510039O18Rik	14.2263	17.0169	16.6018	9.49876	17.4633	17.2492	19.0137	23.349	24.7415	15.4215	18.6527	18.2098	15.7035	19.5923	19.178	17.8226
2510049J12Rik	0	0.0445705	0	0.353765	0.0291591	0.0186139	0	0	0	0.222166	0	0	0.308418	0.121819	0.0149071	0.0953815
2610001J05Rik	9.8839	7.01231	8.42057	11.2288	10.6215	11.3903	11.695	13.6486	16.3338	15.7818	16.1822	14.0765	8.99705	7.96497	8.99163	10.0215
2610002J02Rik	4.12339	5.07553	6.10673	2.7214	4.15301	5.30155	5.17159	6.04299	4.76028	3.94939	4.90507	5.03769	3.95451	2.46409	4.80105	5.55551
2610002M06Rik	1.24113	1.34668	1.8135	0.744201	0.730196	1.58851	1.86956	2.07658	2.13037	2.08298	1.76749	1.91033	1.36407	1.15806	1.11991	1.85692
2610005L07Rik	9.03575	10.7397	11.1858	8.34385	8.2074	9.06875	10.0173	8.73416	10.0624	7.15987	8.10946	7.72309	8.06924	8.41776	9.75105	8.93636
2610008E11Rik	0.597225	2.27053	1.20762	1.45269	0.713274	0.539304	0.908802	0.724142	1.24729	0.837412	1.1079	0.945013	0.607431	1.09031	1.01074	0.716561
2610015P09Rik	0.743997	0.883865	0.828231	0.484501	0.214208	0.137398	0.168578	0.298416	0.485405	0.656839	0.427777	0.601662	0.346802	0.839693	0.475108	0.634866
2610018G03Rik	0.614014	0.37357	0.548596	2.73351	1.43672	1.20821	1.19483	0.983611	0.936067	0.919821	1.47504	1.35088	0.980882	0.572921	0.634935	0.668351
2610019E17Rik	4.51392	12.068	12.2994	16.3611	4.15928	5.94058	5.95723	6.9899	4.90534	6.26191	10.1792	10.0744	10.9913	7.07469	10.3289	7.98602
2610019F03Rik	0.281003	0.713555	0.540896	0	0.0347107	0.116821	0.0722353	0.108715	0.0344952	0.0667468	0.182524	0.194634	0	0.185031	0.133987	0.0675654
2610020C07Rik	1.25576	1.1148	1.5982	0.420998	0.622026	1.03641	0.931437	0.822168	0.658942	0.65071	0.690357	0.987122	0.823662	1.633	0.666597	0.778995
2610020H08Rik	0.787321	1.06976	0.387978	1.03319	0.152866	0.301241	0.370817	0.23357	0.858838	0.9111	0.79764	0.831907	0.560493	1.19924	0.839086	1.00035
2610027K06Rik	0.0746793	0.24468	0.107804	0	0	0.138677	0.0436642	0.109506	0.0260596	0.0504465	0.0689269	0.0735777	0.0347044	0.168009	0.0674865	0.2045
2610034B18Rik	2.91635	1.91094	2.22974	1.24569	0.736142	1.02215	1.2759	0.725514	1.60443	1.24427	1.30796	1.17406	0.731086	0.914194	1.36747	1.00682
2610035D17Rik	0.718024	1.3799	1.42763	0.993894	0.245014	0.447315	0.50921	0.51106	0.0486308	0.381518	0.386323	0.376913	0.940723	0.728766	0.409355	0.475258
2610037D02Rik	0.0699904	0.234471	0.0374363	0.243084	0.0678005	0.26034	0.196928	0.282456	0.268652	0.389628	0.29676	0.614392	0.358922	0.286731	0.739517	0.741832
2610044O15Rik8	0.984185	0.886384	0.532387	0	0.145838	0.309078	0.364415	0.0759164	0.397085	0.347055	0.191464	0.315999	0.379544	0.461971	0.561183	0.609347
2610203C20Rik	0.100379	0.0438542	0.322046	0.348105	0.154854	0.223402	0.270794	0.194055	0.169343	0.268114	0.393624	0.325821	0.143566	0.363552	0.378692	0.38417
2610203C22Rik	5.2007	4.76798	4.07099	0.768306	0.684509	1.0582	0.189204	0.15833	0.414047	1.18867	1.09824	1.27064	0.0503201	0.802452	0.731477	0.488526
2610204G22Rik	0.549212	0.259667	0.571603	0	0.292703	0.421353	1.09252	0.533277	0.36225	0.280171	0.320228	0.356736	0.290501	0	0.610078	0.376281
2610206C17Rik	0.155631	0.0339854	0.0998068	1.07649	0.525392	0.442254	0.492407	0.521408	0.391921	0.193831	0.460592	0.516285	0.243571	0.336803	0.642668	0.375766
2610301B20Rik	0.701959	0.351726	0.9536	1.28727	0.676324	0.71104	1.03728	0.970336	2.01489	1.06929	1.537	1.83461	0.951518	1.70922	1.03275	1.28667
2610301G19Rik	2.23935	3.48973	3.30006	2.61914	2.97079	3.02716	3.02138	2.49304	4.07269	3.08531	3.63009	4.13957	1.96762	2.75118	1.98836	2.31345
2610305D13Rik	0.197579	1.0845	0.739893	0.35055	0.0366504	0.129192	0.46143	0.216078	0.179541	0.467771	0.214946	0.222174	0.138805	0.0367777	0.389002	0.193051
2610306M01Rik	0.460426	0.54255	0.619321	0	0.459858	0.044089	0.190381	0.0956202	0.227234	0.0292808	0.0804435	0.127706	0.24332	0	0.117785	0.235389
2610307P16Rik	0.21512	0.809113	0.310565	0	0	0.0721382	0.0874996	0.0940244	0.0820835	0.241244	0.132023	0.115778	0.178687	0.208782	0.2801	0.308119
2610318N02Rik	0.437365	0.0954724	0.0700765	2.2619	0.596975	0.322236	0.27849	0.31072	0.590971	0.452294	0.391848	0.467612	0.148117	0.157519	0.143552	0.0958955
2610507B11Rik	24.5772	22.7713	19.9511	19.5194	10.5401	9.60452	10.1049	10.9274	25.5371	26.1029	29.4589	25.89	17.4756	25.2599	23.0887	17.4151
2610507I01Rik	1.68798	1.68821	1.63289	1.53463	1.68522	1.08381	0.626719	0.825868	1.11283	1.61142	1.28551	1.35852	1.21999	1.10179	1.68905	1.23157
2610524H06Rik	1.56206	1.91074	2.85312	3.16465	1.15344	1.45676	1.31162	1.85157	3.80361	3.30671	4.99621	2.6697	2.53073	0.878712	1.63212	2.02324
2610528A11Rik	1.21071	0.879989	1.549	0	0.0643154	0.170096	0.174039	0.167895	0.079915	0.0824744	0.0704641	0.225494	0.149065	0.0343065	0.041386	0.0417567
2700029M09Rik	9.7671	7.78809	9.61502	6.51207	6.53134	9.35973	9.29009	10.9911	18.8671	16.374	16.2981	18.2843	10.1353	13.6813	13.8504	16.7622
2700038G22Rik	1.69304	2.70558	1.69296	1.40159	0.450589	0.598896	0.517704	0.40609	0.652308	0.677159	0.758559	0.483105	1.37622	0.879194	0.933961	1.07046
2700046G09Rik	0.327158	0.214316	0.419581	1.13102	0.334912	0.214465	0.486922	0.290928	0.415187	0.249837	0.39107	0.194933	0.258619	0.0591932	0.286789	0.180154
2700049A03Rik	1.21774	1.39274	1.12598	0.905434	0.450603	0.478827	0.601292	0.68227	1.08961	1.06045	1.26481	1.26846	0.720782	1.24828	1.22134	0.942043
2700050L05Rik	3.74029	4.83195	4.92813	2.28543	3.76484	4.12489	4.35178	3.7014	4.49795	3.75375	3.96904	4.44937	4.04332	3.70685	3.98457	4.4904
2700054A10Rik	1.29568	0.885366	1.05009	0.625735	0.337993	0.591372	0.655241	0.663655	0.259917	1.23104	0.269426	0.284243	0.983701	0.273975	0.360641	0.536851
2700060E02Rik	25.53	24.9079	23.0003	26.0238	13.5266	20.5419	21.4192	25.2556	38.4646	37.2341	39.792	36.1551	36.1527	44.3359	46.8157	40.6205
2700062C07Rik	2.49195	0.966724	1.95085	2.85575	2.45654	1.99261	3.12852	3.1428	3.59405	3.15749	2.18975	2.49162	1.56218	2.77835	2.72194	1.99376
2700070H01Rik	0.35653	0.266939	0.636954	0	0	1.56223	1.29766	1.00329	1.31042	1.80272	0.633729	0.835233	1.03873	0.126118	1.77607	1.45931
2700081L22Rik	0.685793	0	0.49297	0	0	0.120093	0.138335	0	0	0.0266002	0.146058	0.174096	0	0.0879029	0.106971	0.0535176
2700081O15Rik	1.61079	2.51878	2.82761	2.09995	0.824482	0.826598	1.05265	0.807998	0.923362	0.965341	0.948967	1.21955	1.29709	0.974902	1.43312	0.962614
2700089E24Rik	12.5983	12.2281	8.86961	6.79808	4.36254	5.14245	6.76364	9.74599	9.0334	7.88621	9.39756	8.8101	6.29451	6.72934	7.76835	7.59521
2700094K13Rik	11.0338	7.7984	6.24612	4.9575	3.6644	3.89888	5.84221	3.97822	28.8636	19.8029	26.8911	19.8973	10.1387	16.0325	16.7891	11.1554
2700097O09Rik	0.85219	1.1159	1.4741	0.879742	1.22133	1.3551	1.54898	0.50148	2.20141	1.36167	1.8287	1.7473	0.807868	1.37678	1.73732	1.48228
2700099C18Rik	0.867715	0.331477	0.208547	0	1.02262e-12	1.38559e-09	3.0794e-09	4.39882e-09	9.59484e-12	5.88353e-09	2.0921e-10	9.28491e-09	0	4.01284e-06	2.09984e-06	2.98904e-09
2810001G20Rik	0.759176	0.851741	0.72905	1.11593	0.222049	0.478532	0.642362	0.230539	1.20473	0.493764	0.77635	0.461032	1.02764	0.69672	1.34865	0.919253
2810002D19Rik	1.52622	3.11902	1.35033	1.89765	1.31241	2.19033	2.75009	3.32082	1.98208	2.05636	1.77835	2.04928	1.40622	1.45557	1.68482	2.0943
2810004N23Rik	4.55505	4.10748	3.87207	0.683509	2.63561	4.24924	5.46811	4.64543	7.49794	5.54507	6.4188	7.77296	3.62228	5.85919	5.42003	4.17576
2810006K23Rik	1.37995	1.08446	1.7345	1.13481	0.872741	0.790816	1.22149	1.42772	1.47983	1.14719	0.895019	1.18031	0.578285	2.0236	1.04726	1.00334
2810008D09Rik	2.90249	3.2011	2.60718	0	0.224593	0.359895	0.218062	0.625148	0.241735	0.443737	0.442836	0.209799	0.247852	0.0797603	0.0722299	0.1699
2810013P06Rik	3.5917	4.6783	4.82999	3.5964	3.27813	2.61845	2.59741	2.31081	1.60538	2.45341	2.56152	2.44901	2.81547	3.20375	3.50271	3.15431
2810021J22Rik	0.154102	0.185197	0.263813	0.178569	0.128541	0.298037	0.26306	0.412257	0.536547	0.23829	0.230566	0.247148	0.226824	0.0938459	0.073403	0.256979
2810025M15Rik	6.9362	10.0024	6.96671	12.0826	1.83498	1.37771	3.10831	1.32833	3.47336	4.70564	4.01416	3.60764	3.80022	4.20485	3.52853	3.12314
2810029C07Rik	0.0450513	0.531311	0.260077	0.935793	0.276714	0.132964	0.191749	0.0962171	0.160236	0.339505	0.242417	0.387167	0.366378	0.392216	0.118571	0.149202
2810047C21Rik1	0.380917	0.320828	0.889819	0	0.148764	0.0863718	0.0938566	0.151335	0.0320135	0.13981	0.18349	0.135505	0.0355439	0	0.0680937	0.0836419
2810055G20Rik	0.649564	1.153	0.495043	0.281844	0.110826	0.0932821	0.0230788	0.0289406	0.151544	0.177739	0.109296	0.252754	0.20184	0.266322	0.285365	0.432196
2810403A07Rik	21.5825	25.627	24.0145	19.5909	18.3873	19.1225	17.5138	17.1314	21.04	18.2753	16.5655	17.3677	15.4434	28.4179	27.2295	23.3908
2810403D21Rik	0	0.124662	0.182953	0	0	0.00474267	0.0246592	0	0.00599754	0.0158324	0.00432071	0	0.0456869	0.0211393	0.0254039	0.0192941
2810407C02Rik	14.5076	14.0047	14.0824	15.4383	14.6556	21.3425	21.1057	27.3264	30.0257	34.6314	31.972	33.7802	23.8532	21.746	23.3396	31.2768
2810408A11Rik	0	0.0349452	0.102623	0	0	0.0151355	0.236123	0	0	0.145142	0.0342029	0.0880559	0.248711	0	0.0435641	0.167957
2810408I11Rik	1.44843	1.04205	2.22306	0	0.162712	0.0652182	0.0903611	0.0283277	0	0.0173979	0.0356598	0.019032	0	0	0.0698307	0.0705144
2810408M09Rik	3.63578	5.81692	5.18432	2.45596	6.20567	5.9724	7.6723	7.85128	7.14308	4.98643	5.97417	4.8432	3.80669	4.87795	4.94806	5.65356
2810410L24Rik	0.104422	0.273631	0.150672	0	0	0.024286	0.0766863	0.105435	0	0.0169344	0	0.1425	0.0669284	0.107362	0.131549	0.0653482
2810417H13Rik	0.944325	1.16622	0.838913	1.88852	0.185905	0.125119	0.18566	0.310481	10.8915	7.40574	9.48972	9.99012	2.36341	2.69382	2.70245	3.44772
2810428I15Rik	14.9653	18.938	12.9596	3.28605	14.8259	14.0043	15.7163	19.2523	27.564	20.336	28.0261	22.0368	16.1017	15.3015	19.2937	18.4368
2810442I21Rik	0.951724	1.10495	1.30885	0.566322	1.16913	1.31207	0.637635	0.755978	0.705898	1.4481	0.878469	1.48454	0.995496	0.772959	1.11096	1.17599
2810442N19Rik	0.105906	0.277257	0	0	0	0	0.0101425	0.0152767	0	0.00468178	0	0.0102191	0.038836	0.0619699	0.0416752	0.0353681
2810454H06Rik	0.30367	0.875662	0.643072	1.26429	0.808253	0.986642	0.776583	0.551875	0.463569	0.737572	0.817438	0.784881	1.07048	0.928841	1.56043	0.888286
2810459M11Rik	0.153266	0.0334845	0.024592	0	0.0634989	0.0304846	0.0483234	0	0	0.0202828	0.0277974	0.0664412	0	0	0.0815109	0.0204557
2810474O19Rik	30.1901	22.0156	30.2264	20.8562	91.28	98.0845	105.831	85.9744	57.0401	74.6004	47.6756	46.2328	47.8697	28.5844	27.4572	45.1106
2900002K06Rik	3.30625	1.93164	4.08103	1.21328	1.57143	2.95089	3.4438	1.88118	2.87894	3.06847	2.32367	2.42217	1.43825	1.51342	1.08108	1.3057
2900005J15Rik	0.172634	0.056556	0.166109	0.448363	1.53263	1.69868	1.62536	1.09518	1.37216	1.79849	1.67544	2.19324	0.886904	4.92778	2.75931	1.59207
2900008C10Rik	0.604965	0.792426	0.517048	1.39168	0.550491	0.957754	0.314187	0.573293	0.272631	0.351459	0.22729	0.19183	0.318733	0.2182	0.309022	0.309938
2900011O08Rik	0	0.096584	0	0	0	0.0103402	0	0	0	0	0	0.0150972	0.014235	0.0229901	0.0415253	0.0139902
2900026A02Rik	0.422016	2.35482	1.93282	2.43234	0.386477	0.475281	0.95934	0.180141	0.32143	0.739404	0.728683	0.884877	0.644253	1.25053	1.23536	1.07615
2900041M22Rik	0.0681211	0.0446143	0.0654973	0	0	0.0174836	0.0151341	0.0759258	0.0361355	0.0233061	0	0	0.0240804	0	0	0.0235869
2900056M20Rik	0.138503	0.117979	0.0770147	0.41679	0.142562	0.0492478	0.042658	0.10697	0.173186	0.105159	0.197483	0.316461	0.122042	0.219057	0.195699	0.184648
2900060B14Rik	11.1404	19.455	12.5984	11.1525	6.35662	11.2383	11.7394	8.49471	14.1898	20.0783	15.1585	11.1183	9.13331	10.1711	10.3347	7.367
2900076A07Rik	0.925784	1.66597	1.22217	0	0.243081	0.233186	0.0335794	0.252925	0.36073	0.490753	0.389938	0.394497	0.482429	0.512297	0.415447	0.675771
2900097C17Rik	41.9385	46.9896	48.913	37.3387	38.3774	48.2623	50.5051	61.4559	51.2249	51.6698	44.2349	51.4281	71.7647	37.585	46.5299	65.7225
3000002C10Rik	0.336545	0.480149	0.49687	0.248671	0.96589	1.23375	1.65893	0.630219	1.4091	1.15	0.55502	0.698926	0.203527	0.519569	0.561811	0.411195
3010026O09Rik	10.4391	10.8178	11.6917	11.0375	19.5219	12.1062	11.7136	9.71625	8.78	10.5109	10.6011	12.2256	6.0116	9.03722	10.0823	11.6516
3110001D03Rik	13.9703	15.0114	14.7696	8.75698	12.9881	13.9527	14.6081	15.869	23.7449	16.4838	22.6141	25.0048	11.1842	13.7698	14.5134	14.102
3110001I22Rik	6.95602	3.93697	5.40601	6.34756	5.5258	5.93669	5.74969	4.63146	4.57607	6.35536	5.05433	4.50851	7.46555	4.58991	4.13385	4.74225
3110002H16Rik	18.2315	23.9726	22.4431	14.0816	17.8228	15.2934	19.8613	20.0008	25.5266	14.9477	17.1629	18.3624	13.6368	23.4842	21.7837	21.9162
3110007F17Rik	0.634607	1.66138	1.11737	0	1.12096	0.469879	0.413064	0.446923	1.08743	0.782551	1.17543	0.999979	1.23556	1.3569	2.3261	0.825832
3110009E18Rik	0.945123	1.39825	1.0865	0	0.0730967	0.119616	0.0914429	0.137565	0.125555	0.225425	0.070518	0.051407	0.116213	0.140993	0.160156	0.171589
3110021A11Rik	0	0.158207	0.696326	0	0	0.0918035	0.0264588	0.132814	0	0.02036	0	0	0.12655	0	0.040911	0
3110021N24Rik	2.00518	1.40981	1.36446	3.04591	0.550725	0.938044	0.977989	1.09643	1.1675	0.800852	1.31564	1.19174	0.198851	0.691208	0.514708	0.485443
3110035E14Rik	0.187208	0.140225	0.205968	0	0.0625859	0.0600992	0	0.0652077	0.0310146	0.0688552	0.0707177	0.0873307	0.207106	0.132517	0.0803477	0
3110040N11Rik	1.78606	2.48834	1.21698	5.92241	2.35923	1.46828	2.33849	1.83615	4.76771	3.86282	3.91712	4.2404	1.87148	3.69488	3.69333	2.55015
3110043O21Rik	47.086	30.4413	29.2958	24.421	41.0275	39.2373	34.2102	38.0976	38.2929	41.0918	39.1505	38.5368	36.945	28.759	32.452	41.1917
3110045C21Rik	0	0.0540936	0.476396	0.853305	0.134041	0.042942	0.0371584	0	0	0.028606	0.0782887	0.0625298	0.0591599	0.142545	0.0861644	0.115679
3110047P20Rik	0.00967973	0.00634606	0.0559397	0.10106	0.91138	1.13776	1.86681	1.5195	2.07789	1.30072	1.59602	1.73848	0.92486	0.836573	0.663093	0.940132
3110052M02Rik	0.452506	0.618472	0.546965	0.401502	0.246399	0.450526	0.369608	0.396014	0.561299	0.330666	0.530927	0.431691	0.43348	0.316435	0.328014	0.629024
3110056K07Rik	3.0199	4.13716	5.70695	5.9019	5.0454	5.00886	5.46967	3.57425	3.66754	4.12952	3.07269	3.87897	3.33468	2.64323	2.3902	5.02211
3110057O12Rik	0.312209	0.613784	0.400648	0.180418	0.514924	0.563419	0.379339	0.35219	0.517569	0.756783	0.513513	0.447975	0.223389	0.397454	0.411212	0.172779
3110062M04Rik	23.9487	30.3157	29.8598	14.8352	8.07568	13.2334	14.2458	15.7672	17.245	27.3983	13.6861	13.0206	31.7906	21.0541	19.6251	33.3034
3110070M22Rik	0.0832092	0.708256	0.879647	0.429677	0.170363	0.163393	0.141149	0.0886042	0.589668	0.135702	0.614807	0.32563	0.281734	0.986339	0.382023	0.545925
3110082I17Rik	2.85332	1.46263	1.78952	3.85566	4.57192	2.37323	1.71329	2.64618	3.90155	3.50014	4.05842	3.85359	1.55483	2.95713	3.05666	2.1274
3200001D21Rik	0.11428	0	0.109978	0	0.335446	0.240277	0	0.346863	0	0	0	0.115005	0.110765	0	0	0
3230401D17Rik	138.531	130.503	124.002	102.675	96.085	95.832	110.497	105.358	86.3216	120.651	91.3841	98.1855	154.965	127.488	120.033	114.366
3300002I08Rik	0.0910215	1.08782	0	0	0.0998976	0.0120108	0.03121	0	0.0248401	0	0.010945	0	0	0	0.0321565	0
3300005D01Rik	2.15964	1.58325	1.68561	4.0128	0.188959	0.362291	0.54839	0.415156	0.889424	0.751785	0.531182	0.36511	1.11802	0.893035	1.73694	0.676579
3425401B19Rik	0.0601735	0.1282	0.0724355	0.313868	0.109705	0.157626	0.680148	0.227821	1.19056	1.18507	1.77405	1.06319	1.59572	1.14777	1.12233	0.768829
3632451O06Rik	0.125072	0.225407	0.30097	0	0.297527	0.0317644	0	0.0517139	0.0246043	0.0185091	0.0217182	0	0.0656513	0	0.0955898	0.064115
3632454L22Rik	0.024093	0.0611373	0.0897784	0	0	0.183117	0.407289	0.397458	0.64827	0.470214	0.667802	0.722937	0.684957	1.61776	2.23891	0.844039
3830403N18Rik	0.499049	1.10667	1.97178	1.769	1.24526	0.567756	0.935571	0.663747	2.01092	1.54751	1.63076	0.897235	0.886904	1.2068	0.459885	1.46961
3830406C13Rik	3.19747	1.91923	1.75987	1.49142	1.94534	1.94902	2.84066	2.96768	5.14471	4.61053	4.82999	6.04935	2.29795	2.85518	3.04476	4.27847
3830408C21Rik	0	0.182782	0.223675	0	0.17301	0.0752963	0.102425	0	0.116286	0	0.115108	0	0	0	0	0.0250015
3930402G23Rik	0.030119	0.157912	0.0289921	0.313504	0.0889652	0.270973	0.259322	0.0929145	0.191656	0.294803	0.376919	0.540883	0.569523	0.474851	0.229038	0.346777
4430402I18Rik	0	0.0797881	0.0781169	0	0.283464	0.068017	0.0587923	0	0	0.0226167	0	0	0	0	0	0.0455761
4632415K11Rik	0.636786	1.05424	1.03225	1.04603	1.92132	1.53414	1.35665	1.57609	1.38096	1.2096	1.2178	0.937929	0.840595	0.877966	0.993312	1.17997
4632415L05Rik	1.13694	0.948894	1.24265	0.106767	0.335534	0.952485	1.17169	1.4026	1.53385	0.918883	1.23964	1.11968	1.04871	1.16667	0.797357	1.25607
4632427E13Rik	5.50128	7.29703	5.42578	1.60575	5.95352	6.14905	5.75875	5.32679	6.16077	3.40521	3.36968	3.3136	4.78244	2.16092	4.30305	4.86066
4632428C04Rik	0.320991	0.163602	0.0343255	0	0.113917	0.0545475	0.0470659	0	0	0.108527	0.0497811	0	0	0.11906	0.145628	0.290015
4632428N05Rik	42.366	38.1802	30.0234	34.6227	45.2483	33.954	30.5032	27.4052	36.1621	29.7541	45.1915	36.0493	27.7094	62.2898	56.0835	40.1682
4632434I11Rik	3.15114	1.62969	2.51232	4.61621	1.08367	1.18804	0.808392	0.895185	3.02075	2.80579	3.31413	3.66231	2.2366	1.45439	1.84979	1.99961
4732416N19Rik	0.407401	0	0	0	0	0.121846	0	0	0.0314402	0.0810697	0	0.0442606	0.0419904	0.201471	0.203622	0.122642
4732471J01Rik	0.917597	1.52287	0.735603	0.370888	0.917288	0.370318	0.631374	0.295241	0.41156	0.475731	0.267201	0.477895	0.55027	0.66143	1.00309	0.578376
4732491K20Rik	0.107436	0.0880178	0	0.559414	0.177385	0.127865	0.110646	0.138796	0.0880594	0.113573	0.174835	0.155165	0.0880772	0	0	0.0861175
4831440E17Rik	0.0179362	0.0587865	0.0518143	0.374064	0.0367225	0.017671	0.0535771	0.0959606	0.0639673	0.0471667	0.0161011	0.0645245	0.0729739	0.0393139	0.0236572	0.0717696
4833403I15Rik	0.10586	0.138763	0.458595	0.275618	0.244272	0.19527	0.168713	0.508315	0.322208	0.493136	0.49871	0.396405	0.323193	0.428964	0.57402	0.417857
4833417C18Rik	0.556651	0.455695	0.401391	0.720054	0.0712306	0.307645	0.0590928	0.148336	0.387956	0.136392	0.405258	0.496236	0.424186	0.978178	0.639644	0.961937
4833418N02Rik	1.59087	2.50869	2.43669	1.22139	1.44762	1.33225	1.42757	1.63422	1.19588	1.25279	1.16194	1.59969	1.23751	2.10842	1.51022	2.45019
4833419F23Rik	4.123	2.04187	3.63803	6.87649	3.42221	1.96639	1.46102	2.605	1.23745	2.06481	1.39578	2.05164	0.980387	2.14594	2.55196	1.88761
4833420G17Rik	5.50763	6.5679	6.00575	8.90085	6.35728	6.75657	6.231	5.78459	9.07761	5.96294	7.75542	6.83412	5.84539	10.1935	7.08754	7.58194
4833422C13Rik	0	0.177956	0.0875934	0	0	0.198687	0.042877	0.107702	0.0511744	0	0	0.0718428	0	0	0	0
4833427F10Rik	0.061372	0.120597	0.11804	0.635868	0.543524	1.26068	2.02321	1.30204	0.858115	2.1935	1.06488	1.36761	2.81589	1.43262	2.26312	3.69506
4833439L19Rik	11.0451	12.6779	13.5675	9.84422	12.2922	14.7982	12.471	14.9559	19.3924	13.932	14.4742	13.9339	13.1511	17.5568	14.7919	15.1799
4921507L20Rik	0.174233	0.0760866	0.167573	0	2.31974	5.79831	4.90056	3.51886	1.39112	7.03313	9.14626	0	2.62592	6.4868	6.35775	13.7121
4921507P07Rik	0.0372027	0.0975133	0.0716062	0	0	0.056362	0.058577	0.146897	2.59927	1.71445	2.08518	2.36946	0.698369	0.851796	0.995857	1.35687
4921508A21Rik	0.793025	0.547955	0.57814	0	0.0311332	0.0449145	0.064812	0.0325118	0.154754	0.0399283	0.0272887	0.109174	0.0618511	0.132889	0.0400709	0.0404367
4921509O07Rik	0.0672244	0	0.0323512	0	0.00388729	0.0299094	0.0129479	0	0	0.0099709	0	0	0.0823755	0.0331852	0.0600391	0
4921511C10Rik	0	0.3651	0.297798	0	0.64334	0	0.175579	0.22102	0	0	0	0	0	0.218651	0	0
4921511I17Rik	0.956104	0.805082	1.18192	0	0.0682928	0.137512	0.0518185	0.123408	0.0464031	0.191652	0.0544652	0.0393516	0.189218	0.0866734	0.0560502	0.0527371
4921517D22Rik	0.190026	0.0177919	0	0	0	0	0.0529579	0.0664579	0	0.0611267	0.0279252	0.044496	0.0422158	0.135025	0.0818845	0.0821941
4921524J17Rik	3.39003	3.7303	4.45363	0.625007	4.55032	5.52637	4.96158	5.76858	6.17617	5.25742	6.50482	5.73227	5.48193	6.98599	7.15893	4.78328
4921530L18Rik	2.75832	1.80467	2.52717	0	0.149179	0.213437	0.2677	0.193176	0.0275686	0.274162	0.327483	0.19804	0.311552	0.137571	0.369126	0.165484
4921531C22Rik	1.57458	2.33634	2.00505	2.88535	1.6593	1.45785	1.24165	1.63182	1.29404	2.44046	1.80659	2.48693	2.91876	4.23206	3.61052	3.2505
4921536K21Rik	0.559586	0.323573	0.221778	1.02745	1.87257	2.25306	3.28225	0.93319	4.25387	4.42015	2.24838	3.40091	0.882276	2.99312	2.62251	3.08372
4922501C03Rik	2.19981	2.06894	2.65942	1.64607	1.56699	2.24683	2.85581	3.36077	5.09843	2.48534	2.89717	2.69189	1.70148	4.48181	2.55019	2.82198
4922502D21Rik	0.0574201	0.112839	0	0	0	0.0482207	0.0417167	0	0.0996006	0.0481665	0.0659405	0.0701719	0.0332219	0.106593	0	0.0648802
4930402H24Rik	3.29783	6.32463	5.1137	4.9386	3.44523	3.81577	4.72266	4.59677	3.80882	3.42764	2.91498	3.44414	2.91862	3.8253	3.51354	3.73115
4930404I05Rik	0.295002	0.514937	1.03907	0	0	0.0155098	0.0134369	0.0168458	0.0160429	0.0569309	0.0141314	0.0113296	0.0106741	0.172608	0.11421	0.0420133
4930404N11Rik	5.23769	9.10145	7.31998	1.53052	5.66825	3.22118	3.91005	4.12288	7.75124	6.68346	8.15634	7.37052	4.65517	8.40373	8.39413	7.43735
4930405A10Rik	0	0.19357	0.0946895	0	0	0.0519794	0.0224805	0	0.348871	0.0519078	0.09478	0.0756075	0.0358158	0	0.0695121	0
4930405A21Rik	0.0963492	0.50456	0.185119	0	0	0.0192483	0.0117275	0.0167279	0.0717023	0.0514116	0.0140282	0.0345812	0.0582722	0.0171654	0.0154663	0.0313338
4930405P13Rik	0.246566	0.887286	0.473352	2.53154	0.218107	0.62837	0.474192	0.653868	1.44233	0.642662	1.3075	1.20575	0.65238	2.02129	1.35617	1.23356
4930407I10Rik	0	0.0235354	0.0172867	0	0	0.00889733	0.0462088	0	0.00919431	0.0118599	0.0324377	0	0	0	0.0238092	0.0240035
4930412C18Rik	0.0212638	0	0.0204736	0	0.100411	0	0	0.0524515	0	0.0161084	0.0110038	0.0352462	0	0	0	0
4930413G21Rik	9.90615	8.29632	5.49668	6.7267	7.71375	5.64974	6.52785	6.58007	6.39046	7.04948	6.59764	7.97443	8.40486	6.18893	6.82717	4.58092
4930414L22Rik	16.0451	19.2033	17.2357	9.94096	6.29951	6.36771	6.65424	5.50018	6.90159	7.60155	6.3975	7.40963	6.91966	10.6141	10.257	8.56342
4930414N06Rik	1.24209	0.231956	1.02021	0	0.0270559	0.0967201	0.0864214	0.130921	0.0163324	0.0638	0.00637166	0.0427406	0.0366692	0.0285702	0.025368	0.00350382
4930417O13Rik	0.0863067	0.0565062	0.082937	0	0	0.0143505	0.0290167	0.0103924	0	0.0159686	0.0305054	0.0349674	0.0131658	0.0319813	0.0640562	0.0350278
4930422G04Rik	0.34129	0.432055	0.442048	0.368494	0.180713	0.197172	0.216074	0.188977	0.443972	0.40649	0.55476	0.728968	0.255398	0.426309	0.357201	0.322289
4930426L09Rik	0.426059	0.757484	0.468272	1.26134	4.82251	4.34858	3.00578	2.19414	3.62142	4.39298	2.03639	5.06234	2.52264	5.51274	3.78086	2.71888
4930427A07Rik	0.354773	0.465052	0.341548	0	0.193326	0.0275596	0.0447579	0.0224475	0.0106874	0.0758446	0.0188344	0.0754471	0	0.0459565	0.0276692	0.069915
4930429B21Rik	0.00501684	0.118332	0.217212	0	0	0.035621	0.0616665	0.0386721	0.0552149	0.0356112	0.0649333	0.10383	0.0245311	0.197375	0.119152	0.0960988
4930429F24Rik	0	0.311017	0.228324	0.615123	0	0.0120208	0.0104104	0.0522152	0.0745735	0.0962154	0.109541	0.210527	0.132404	0.0801234	0.370066	0.113771
4930430D24Rik	0	0.0340217	0	0	0	0	0	0.0215037	0	0.00660533	0.00931798	0.0149309	0.0272576	0.0220157	0.0401993	0.0535887
4930430F08Rik	0.644532	1.03244	0.861541	0.372399	0.109968	0.334822	0.198301	0.612218	1.22012	0.845656	0.658526	0.924634	0.48543	0.820276	0.825258	0.594314
4930431F12Rik	1.00029	0.428569	0.592381	0.39996	0.708919	1.2684	1.50743	0.965934	0.440124	1.28678	0.440016	0.606837	0.912685	0.419392	0.253282	0.6126
4930432J09Rik	0.108951	0	0.104884	0	0.39128	0	0.121426	0	0.0966185	0.124487	0.171083	0	0.0646904	0.410586	0.0626073	0.125002
4930432K21Rik	0.0725682	0.14267	0.139686	0.754655	0.0742869	0.089287	0.0886016	0.116319	0.0184503	0.216105	0.0932864	0.208208	0.105762	0.197891	0.0238891	0.240881
4930441O14Rik	0.0294522	0	0.0567016	0	0	0.419584	0.62002	0	0.185079	0.340985	0.223052	0.086481	0	0.0925463	0.225789	0.0453102
4930442L01Rik	0.213746	0.14005	0	0	0	0.0824761	0.0356866	0	0.0213015	0.0686852	0.093975	0.0600609	0.0284046	0.0456458	0.137916	0
4930443O20Rik	0.0628941	0.0411948	0.241925	0.651493	0.353186	0.354082	0.230887	0.795691	0.175085	0.130734	0.206183	0.330062	0.140165	0.558009	0.459565	0.340869
4930444A02Rik	6.70693	8.49895	8.06592	4.65863	2.16817	2.02809	1.81667	2.215	2.91187	2.49693	2.18603	2.55425	1.48388	2.16327	2.40442	2.17841
4930444G20Rik	0	0.17357	0.106129	0	0	0.0182076	0.0315197	0.0790673	0	0.0485377	0	0.0265338	0	0	0	0
4930447K03Rik	0.368759	0.271583	0.354299	0	0	0.0775029	0.435267	0.168128	0	0.283299	0.0706916	0	0.0534471	0	0.0517803	0
4930451G09Rik	0.0908971	0.218425	0.0881578	0	0	0.368257	0.95014	0.398505	0	0.18226	0.168259	0.263641	0.382261	0.593555	0.12259	0.361695
4930452G13Rik	0	0	0.168194	0	0	0	0	0	0.151334	0.146086	0.13445	0	0	0	0	0.0971062
4930453H23Rik	0	0	0	0.537564	0	0.0615073	0	0	0	0.0407533	0	0	0.169918	0	0.164136	0.0815286
4930453N24Rik	21.2243	21.4667	19.402	8.55354	13.678	16.9518	19.8005	17.571	21.415	24.2689	17.1873	15.8671	25.5655	17.3566	17.3669	21.1775
4930455C13Rik	2.82016	2.95384	2.98037	4.84658	1.92467	2.81344	2.70809	2.60052	3.04212	1.86797	1.72525	2.33677	2.29116	3.13167	2.156	1.59928
4930455F23Rik	1.86201	0.823461	0.940513	0	0.315652	0.397135	0.466901	0.126843	0.265702	0.148034	0.191589	0.0681941	0.241223	0.363374	0.125076	0.0947698
4930465K10Rik	0.438942	0.0958163	0.210986	0	0.123917	0.0397481	0.0516437	0	0.0342547	0.12862	0.075832	0.0870597	0.0889175	0.110487	0.205079	0.0672344
4930467D21Rik	0	0	0	0.0174852	0	0	0	0	0.0340229	0	0.0300678	0.0478791	0.136374	0	0	0.0884098
4930467E23Rik	0.0589283	0.0327422	0.0515758	0.607131	0.0611901	0.0863453	0.0737831	0.025515	0.0268283	0.0113343	0.0293384	0.0497132	4.23305e-06	2.21465e-06	0.0237663	0.0387779
4930469G21Rik	0	0	0.389126	0	0	0.0148879	0	0	0	0.0397059	0.014322	0.0434267	0	0	0.0398475	0.0201062
4930470H14Rik	30.0988	28.8463	28.5592	48.9903	41.4769	32.5792	30.9873	27.2239	17.6683	29.6141	20.4417	35.759	31.8017	27.9533	24.9745	22.705
4930471M09Rik	0	0.166166	0.0812984	0	0	0.0152091	0.0329292	0	0.0157209	0.0126766	0.013861	0.0221802	0	0	0	0
4930473A02Rik	0.258386	0.380776	0.434804	0	0.312386	0.479267	0.765067	0.260192	0.0775638	0.0599148	0.218392	0.52423	0.0619677	0.0332844	0.0200732	0
4930478L05Rik	0.422833	0.123123	0.0452006	0.487804	1.01867	0.243196	0.83743	1.05319	2.08173	1.1786	0.962657	1.39651	0.560588	5.77525	1.62037	1.59934
4930479D17Rik	0.138187	1.44623	0.530336	1.4157	1.23102	0.354253	0.748161	0.341539	0.405918	0.418523	0.430835	0.342424	0.217162	0.0864569	0.47334	0.368457
4930481A15Rik	1.04578	1.70512	0.717055	2.59626	0.744223	1.02867	1.13013	0.454306	0.666468	1.061	1.16295	0.430015	0.87434	1.65219	0.647374	0.556068
4930483K19Rik	0	0.0490113	0	0	0	0.099624	0	0	0	0.0656766	0	0.14239	0.275903	0.213434	0.132589	0
4930486L24Rik	5.98519	5.13951	5.05156	2.754	0.40847	0.947586	1.15813	0.283608	0.606928	0.934563	0.536352	0.806691	1.75691	2.15915	1.96552	2.10302
4930487H11Rik	3.27991	2.64739	2.30976	2.24962	5.59609	4.5022	4.30125	3.7182	4.02947	2.98623	2.29889	2.86559	3.92174	2.92581	2.7368	1.7817
4930488L21Rik	0.248862	0.0293767	0.205542	0	0.156661	0	0.193413	0.162119	0.0769313	0	0	0.107614	0.103481	0.162008	0.399141	0
4930502E09Rik	0.134746	0.617012	0.517187	0	0.899538	0.856666	0.735802	1.38966	0.548622	0.423148	0.195811	0.916695	0.148353	1.37227	0	0.418229
4930503B20Rik	0.0942236	0.740171	0.0905233	1.94307	0.675198	1.01703	0.838248	1.80451	0.19057	0.982171	0.168707	0.468422	0.382745	0.101251	0.185226	0.308251
4930503L19Rik	2.58066	3.92918	4.52876	3.15653	2.91377	3.84706	4.28339	4.86572	5.84692	6.27235	5.4713	6.47642	4.1929	5.29613	4.97217	5.94298
4930506C21Rik	0.986929	0	0.568826	1.01695	0.074023	0.0490029	0.0154388	0.00966659	0.0368728	0.0148699	0.0324659	0.0325624	0.0306476	0.0992918	0.0178899	0.0362466
4930506M07Rik	6.09934	5.41048	6.04667	4.95243	4.21859	4.72099	4.82065	4.81772	10.5202	6.20857	7.06183	7.01201	4.67156	8.64211	9.57807	6.70453
4930507D05Rik	3.02133	3.98552	3.78732	2.47924	2.88945	2.28859	1.32046	1.40147	1.85933	2.88046	3.138	3.93247	2.7753	3.72569	2.77393	2.19724
4930509K18Rik	0.195864	0	0.047107	0	0	0.00703546	0.0252603	0.0152535	0	0	0	0	0	0	0.00765373	0.00597024
4930511M06Rik	1.30036	1.26727	1.84233	2.47848	1.38937	1.56048	1.64175	1.40611	1.15665	1.52795	1.14151	1.49651	0.956409	1.43008	0.947622	0.913135
4930511M11Rik	0.0627449	0.041097	0.18102	0	0.312222	0.106924	0	0.0927637	0.0881842	0.0426142	0	0.123923	0	0.187619	0	0.0856743
4930512B01Rik	0.0639852	0.0419086	0	0	0	0.00302145	0.00785611	0	0	0.0162767	0.00550493	0.0132578	0.00415755	0.00673858	0.0202325	0.00410015
4930513N10Rik	0.244953	0.501663	0.707352	0.318685	0.626894	0.617994	0.417606	0.196393	0.638787	0.452233	0.35716	0.461628	0.498167	0.301015	0.564793	0.346028
4930515B02Rik	0	0.120436	0	0	0	0	0	0	0.0172189	0.011106	0	0.0242888	0	0	0.022294	0.0224845
4930515G01Rik	1.18224	1.64517	1.70476	2.29246	0.756411	0.471784	0.439082	1.25976	0.748729	0.868581	1.32395	0.789865	0.500456	0.957781	1.35801	1.60349
4930519F09Rik	0.961376	1.15176	0.997028	0.604172	0.681916	1.05668	1.112	0.445626	0.682588	0.688632	0.776746	1.30473	0.638423	1.05356	0.999669	0.706365
4930519G04Rik	0.0644633	0.0668759	0.186082	0	2.0965	0.854953	1.35034	0	1.70348	0.991545	2.53735	4.22664	4.27959	1.14872	1.31625	2.56158
4930520O04Rik	0	0.338674	0	0	0.0106922	0	0	0	0	0.0206182	0.0140679	0.0225736	0.0212506	0.0114692	0	0.0209363
4930523C07Rik	5.24365	5.60277	6.20837	6.33797	14.5744	10.9105	12.4947	9.37369	3.81693	6.95346	4.66538	5.60638	8.80446	3.3104	3.98598	3.55693
4930524B15Rik	0	0.0883069	0	0	0	0.0164149	0	0	0	0.0328269	0.0149606	0.0717946	0	0.0728062	0.0658952	0.0886186
4930524L23Rik	0.343926	0.703573	0.543971	0	0.05497	0.0493589	0.160218	0.143554	0.0683134	0.141019	0.0120461	0.115733	0.0364047	0	0.141503	0.0536137
4930525G20Rik	0	0.0187644	0.0551224	0	0	0.0608713	0.0856966	0	0.0550937	0.0406256	0.0346632	0.0111167	0.0418923	0.0508107	0.0203747	0.0309186
4930526I15Rik	4.51094	3.68652	3.90388	3.6519	1.72131	2.7702	2.06165	2.72982	2.89056	2.13088	2.17735	3.0792	3.59316	3.13918	3.06989	2.58473
4930526L06Rik	1.77786	0.490039	1.25858	0	0.0166333	0.0480282	0.0485429	0.0695526	0.124194	0.0534206	0.0802268	0.116938	0.0330544	0.0356298	0.0321509	0.0325216
4930528A17Rik	0.453286	0.540018	0.951666	1.28467	0.210922	0.648776	0.368455	0.352135	0.502705	0.364715	0.554415	0.265777	0.446864	0.628447	0.81368	0.628381
4930528D03Rik	0.672355	0.195685	0.0718144	0	0.274022	0.477599	0.727109	0.57218	0.476583	0.351304	0.240158	0.33614	0.861891	0	0.264448	0.955766
4930529C04Rik	0.0840725	0.259777	0.225205	0	2.05257	0.395366	0.531608	0.572736	0.317828	0.33304	0.145828	0.148238	0	0	0	0
4930533B01Rik	0.648274	0	0.266934	0	0.458743	0.14615	0.0629509	0	0	0.0483433	0	0	0	0	0	0
4930538K18Rik	0	0	0.173267	0	0	0.0884705	0	0	0	0.088132	0.201777	0.128125	0.183097	0	0.177262	0.0590391
4930539E08Rik	0.029691	0.0359309	0.0703761	0	0.459588	0.146417	1.32437	0.63429	0	0.0968617	0.0668552	0.315879	0.505996	0	0.195212	0
4930539J05Rik	4.45052	6.57585	4.59309	2.36583	2.39794	2.96657	4.5053	3.20724	6.30912	4.65469	2.81732	1.95028	2.84661	3.40194	2.42727	4.14781
4930544D05Rik	0.162203	0	0	0	0	0	0.0663556	0	0	0.0255444	0.000873529	0.0279255	0.0264019	0	0	0
4930545L23Rik	0.103627	0.158452	0	0	0.0368502	0	0.0768057	0	0.100871	0.0295819	0.032316	0.138451	0.061024	0.0986266	0.332669	0.120154
4930548H24Rik	0.127368	0.0834229	0.122478	0.659597	0.0549913	0.0793483	0.114518	0.0861621	0.0820325	0.114654	0.120517	0.135067	0.0546284	0.0587353	0.141599	0.107232
4930549G23Rik	0	1.11674	1.09134	0	0.103355	0	0.0286791	0.0359684	0	0.0331252	0	0.0241486	0	0	0.0886596	0
4930550C14Rik	0.299376	0.0490113	0.0719466	0	0	0.013273	0.022987	0.0288255	0.0137219	0.00885163	0	0	0.018276	0	0.0177643	0
4930552P12Rik	0.0692613	0.295021	0.166652	0	0.023699	0.00570044	0.009874	0.0495236	0	0.00760507	0.0311669	0	0	0	0.00508686	0
4930555G01Rik	0.0248555	0.218859	0.157662	0.37792	0.209666	0.0336018	0.130896	0.072963	0.31254	0.246379	0.505315	0.395954	0.161973	0.260771	0.134886	0.183896
4930556M19Rik	0.674851	0.343386	0.00528066	1.3834	1.70082	0.679071	0.392476	0.318517	0.606553	0.607937	0.4012	0.505941	0.543734	0.229419	0.524209	0.495163
4930562C15Rik	0.154515	0.159152	0.106264	0	0	0.0427238	0.0738032	0.0926648	0.0440452	0.227034	0.0779488	0.185688	0.0589411	0.187422	0.228295	0.114112
4930562F07Rik	2.94971	2.0173	1.92987	1.37431	5.61287	4.91241	5.25173	3.26748	1.4856	3.38721	2.03461	1.32584	3.80604	1.42624	1.74553	1.1293
4930563D23Rik	0	0.0842037	0.278264	0	0.0312975	0.0301007	0	0.0653658	0	0	0.0137163	0.0219493	0	0.0333961	0	0
4930563E18Rik	0	0.0379619	0	0	0	0	0	0	0.101596	0.0327217	0.0449881	0	0	0	0	0
4930563E22Rik	0.128389	0.706845	0.420245	0.802353	0.131431	0.139082	0.109493	0.219679	0.0392168	0.177088	0.117269	0.332106	0.226317	0.505522	0.236922	0.205092
4930564C03Rik	0.0788435	0	0	0	0	0	0.0135498	0	0	0	0.0142638	0.0228218	0.0431069	0	0.125662	0.0422599
4930565N06Rik	0.322693	0.493408	0.897189	1.49156	1.06443	1.76456	1.31357	1.11111	0.820566	0.882054	0.932807	1.82599	1.09366	1.13425	0.637469	1.21399
4930570G19Rik	0	0.0637501	0	0.284395	0	0.0223232	0.0145075	0	0.0173214	0.0074513	0.0203377	0.00815758	0	0	0.00747292	0
4930577N17Rik	1.68353	1.89739	2.35068	1.12652	2.44616	1.14813	1.73206	1.50678	1.15788	1.54636	1.43629	2.25222	1.54549	1.47397	2.32085	0.960004
4930578C19Rik	0.345052	2.35747	1.09069	0.511631	0.551761	0.659691	0.511782	0.285872	0.678595	0.131051	0.240915	0.570268	0.273446	0.286623	0.703971	0.523728
4930578M01Rik	0	0.0704149	0	0	0	0	0	0.0623665	0.0593718	0.0629197	0	0.0417749	0	0	0	0.0386431
4930579G18Rik	0.186086	0.325029	0.596505	0	0.174845	0.922198	0.724165	1.09105	0.259308	0.306319	0.0382384	0.121481	0.520439	0.183949	0	0.223993
4930579G24Rik	1.16166	0.620602	1.37564	0	0.322091	0.31205	0.310503	0.176045	0.255548	0.276905	0.0960229	0.112051	0.0189347	0.0896729	0.0397656	0.0731727
4930579K19Rik	0.568474	0.159524	0.156104	0.838961	0.0831354	0.358842	0.344463	0.345956	0.698966	0.238453	0.509161	0.173409	0.274978	0.0875583	0.426183	0.106615
4930581F22Rik	1.33488	0.969313	0.972211	2.25119	1.99438	1.45592	1.16803	1.38787	0.917394	1.25436	0.598766	0.64693	0.831464	1.06254	0.974015	0.814321
4930590J08Rik	0.0250283	0.0492125	0	0	0	0.0466598	0.201437	0	0.384679	0.495638	0.170283	0.270139	0.193163	0.306531	0.934742	1.11986
4930592A05Rik	0.380428	0.871616	1.18781	0.980518	0.198382	0.126969	0.246983	0.275519	0.327581	0.337855	0.37629	0.18443	0.0875192	0.41966	0.424333	0.127733
4930592I03Rik	1.75092	2.61063	2.99023	1.00253	1.19495	2.14727	1.48308	1.03472	1.27841	1.23532	1.08843	1.51905	1.71213	0.835571	1.21075	1.27195
4930594C11Rik	0.748413	0.950295	1.17063	0.324536	0.957686	0.947899	0.431931	0.400014	0.5236	0.414855	0.475661	0.408537	0.697606	0.280979	0.410846	0.559632
4930599N23Rik	4.79818	4.96564	5.14308	1.14763	1.71346	3.06301	3.20919	2.96427	1.74605	3.59112	1.64728	1.58031	3.70038	2.38756	1.97134	3.70758
4931402G19Rik	0.0385457	0.176805	0.204018	0.400716	0.073185	0.176029	0.15245	0.152926	0.0849379	0.252054	0.139019	0.137026	0.210041	0.36507	0.314157	0.12695
4931403E22Rik	0.157484	0.102974	0.453021	0	0.0220333	0.0106005	0	0.0230242	0	0	0.00965931	0.0154762	0.0291871	0	0.0141899	0
4931403G20Rik	0	0.171346	0.0503155	0.542663	0.0481785	0.0231479	0.0200274	0.0502494	0.0239084	0.0154166	0	0	0.0637874	0	0	0.186943
4931406B18Rik	0.297615	0.23688	0.245619	0.221564	0.631098	0.198932	0.136029	0.0682233	0.0108271	0.111761	0.0667833	0.152863	0.0144139	0.0465551	0.056062	0.0424955
4931406C07Rik	1.08669	1.28421	1.07029	1.02847	0.498579	0.312379	0.451694	0.771334	1.85495	2.23587	2.55716	1.73379	1.10932	1.68683	1.89408	1.19574
4931406H21Rik	2.47479	2.6557	2.17192	1.59768	2.98183	1.8768	2.44764	1.54621	1.85151	1.25204	2.18196	2.44074	1.4404	1.72636	1.87699	1.79469
4931406P16Rik	15.9275	17.5714	14.7723	12.7251	4.92086	5.90328	7.32581	6.05103	7.95681	9.63565	8.39948	8.18166	13.3116	15.4256	15.9783	14.2394
4931408D14Rik	0.362981	0.292794	0.349423	0	0.0434328	0.0201617	0.0541182	0.0263009	0.0354216	0.0712919	0.0172188	0.0203335	0.0640177	0	0.0721814	0.0118593
4931409K22Rik	0.0539684	0.0353709	0.129885	0	0	0.0252039	0.0218023	0.0547075	0.0910937	0.0671249	0.0229779	0.0733352	1.28505	0.222754	0.876378	0
4931414P19Rik	0.366998	0.284232	0.32112	0	0.130284	0.0625417	0.135181	0.0678584	0.0968195	0.0416074	0.11406	0.0454279	0	0.137837	0.0836089	0.209767
4931423N10Rik	0.384306	0.157363	0.046216	0	0.0747658	0.0599422	0.119397	0	0.0495818	0.199909	0.174794	0.104983	0.148553	0.319634	0.176511	0.243141
4931428F04Rik	0.459341	0.531836	0.275721	0.844109	0.332035	0.332376	0.39725	0.178713	0.34361	0.31514	0.481928	0.407358	0.344012	0.0522292	0.216531	0.190704
4931429I11Rik	0.167014	0.05473	0.200971	0	0.000598255	4.62919e-34	5.37664e-06	0.000925806	0	0.00853124	1.22538e-06	0.0713441	3.77946e-05	4.97513e-07	2.52207e-07	5.57393e-12
4931431C16Rik	1.06846	0.720813	0.544471	0	0.604094	0.193642	0.11176	0.105122	0.0333562	0.118331	0.102949	0.164694	0.155564	0.143163	0.0431868	0.130691
4931440F15Rik	0.0649964	0.153358	0.137659	0.54156	0.0532294	0.0832103	0.0776004	0.0139012	0.132352	0.0683025	0.0583296	0.0420297	0.167451	0.0568662	0.128505	0.0475837
4931440J10Rik	0	0.0719381	0	0	0.038295	0	0	0	0.019022	0.0122681	0	0.0268254	0	0	0	0
4931440P22Rik	8.65586	6.44999	5.99405	3.45636	6.71878	10.6158	6.47606	7.36276	2.4401	8.02283	4.80862	5.44732	10.0557	5.01716	6.05866	5.00564
4932411N23Rik	0	0.00763921	0	0	0	0.0144263	0	0	0	0.0384771	0.0262945	0.0420848	0	0.0320198	0.0772261	0.0584591
4932413F04Rik	0.0310645	0	0.0299013	0	0	0.0184301	0.031908	0	0.057141	0.0614224	0.0504028	0.102512	0	0	0.0493224	0.0248548
4932415G12Rik	0.427925	0.49866	0.235449	0.424822	0.771831	0.371359	0.496776	0.501407	0.581247	0.578635	0.740782	0.556897	0.373058	0.580273	0.886762	0.651901
4932415M13Rik	0.0557671	0.054824	0	0	0.0861628	0	0.0537511	0	0.106948	0.0275875	0.0188729	0.0301541	0	0.0916663	0.083092	0
4932416H05Rik	0.38665	0.506816	0.903941	0.575152	0.735081	0.679887	0.600494	0.324834	0.449832	0.272035	0.644373	0.376918	0.430642	0.6944	0.600555	0.496081
4932438A13Rik	6.28844	6.8492	7.02923	6.25183	7.0342	6.0318	6.37962	5.21024	6.1501	6.60494	6.54333	6.87786	7.14315	6.67085	6.64118	5.73976
4932438H23Rik	0.929703	0.630284	0.370288	0.739251	0.0727629	0.227756	0.166547	0.151914	0.180755	0.268429	0.144235	0.207092	0.217829	0.155087	0.158934	0.127826
4933400F21Rik	0.117325	0.36912	0.406649	0.977938	0.384338	0.208001	0.100079	0.0501955	0.0955876	0.0924977	0.1053	0.236136	0.0318191	0.0513585	0.0309352	0.0625079
4933402D24Rik	0.0506152	0.0331594	0	0	0	0.0175195	0.0113853	0	0	0.00779687	0.0106409	0.0170713	0.00803713	0.0520349	0.00781963	0
4933403G14Rik	0.788715	0.548284	0.874399	1.24502	0.611671	0.870964	1.27415	1.04807	0.608482	0.478896	0.450461	0.549713	0.307887	0.287681	0.519883	0.604777
4933404K08Rik	0.126672	0	0.0609052	0	0	0.110565	0.0239052	0	0	0.01468	0.0401803	0.040189	0.0380948	0.122022	0.0369598	0.118726
4933404O12Rik	0.191324	0.111473	0.12281	0	0.0619756	0.069998	0.159432	0.010803	0	0.046478	0.0211408	0.0363477	0.0479019	0.0775659	0.154695	0.0337123
4933405D12Rik	0.167073	0.0862869	0.253152	0	0	0.0499363	8.96951e-07	3.76171e-17	6.79924e-08	2.09138e-07	7.67399e-08	0.0112259	0.0106383	0	9.01596e-06	0.0467733
4933406C10Rik	0	0.179561	0.0527307	0	0.0944938	0	0.0491045	0	0.0468963	0.0453603	0.0620839	0.0991402	0.0938326	0	0	0.0611234
4933406F09Rik	0	0.170893	0.273682	0	0	0.0272588	0.00341076	0	0.00678638	0.0209139	0.0359227	0	0.006786	0	0	0
4933406I18Rik	0.545702	0.535874	0.349556	0	0	0.00643887	0.0297045	0.0512449	0.050235	0.0628731	0.0286993	0.0718082	0.0118308	0	0.0401839	0.0202012
4933406J08Rik	0	0.135762	0.0398752	0	0	0	0.126412	0.0211327	0	0.0519315	0.0265955	0.0142072	0.0535735	0.0649116	0.0260488	0.0263336
4933406M09Rik	0.100354	0.0328726	0	0	0	0	0.0142339	0.00627174	0.00182278	0.0145108	0.0289915	0.0232677	0	0	0	0.0448889
4933407K13Rik	0.30211	0.506392	0.594626	0.262243	0.134017	0.226977	0.171773	0.154814	0.255494	0.212912	0.274833	0.178501	0.185482	0.429612	0.11615	0.268983
4933407L21Rik	0.081537	0.106776	0	0	0	0.053309	0.0333434	0	0.0244976	0.0395091	0	0.0345802	0.0326205	0.0789668	0	0.0800918
4933408B17Rik	0.0367312	0.120348	0.141399	0.381955	0.150407	0.0723041	0.0312922	0.0392481	0.186789	0.0481877	0.411887	0.131714	0.099589	0.200295	0.0725558	0.0731408
4933408J17Rik	0.523156	0.747825	0.640586	0	0.32782	0.0590863	0.0170454	0.0427613	0.0813966	0.07874	0.14362	0.0860749	0.244176	0.130854	0.237143	0.0530942
4933408N05Rik	0.113555	0.0371924	0	0	0	0.0267576	0.0618107	0	0.101472	0.0714195	0.00812683	0.0651345	0.0368328	0	0.119406	0.0362236
4933409K07Rik	17.1289	18.036	16.3941	14.1316	21.7341	16.5237	15.5435	12.3915	8.89731	13.3771	8.35553	10.257	12.9326	11.2281	10.3077	8.92269
4933411E08Rik	0	0.051405	0	0	0	0.000195825	0	0	0.000366463	0.00450101	0	0.000779749	0.00125744	0	0.00367171	0.00108522
4933411G06Rik	0.280392	0.122369	0.0897955	0	0.429506	0	0.21237	0.148299	0	0.407811	0	0.295688	0.189187	0	0.0912925	0.0904831
4933411K16Rik	0	0.0851586	0.0625122	0	0	0	0.01095	0.0255138	0.00762509	0.00948168	0	0.0184155	0.0104661	0	0.0084644	0.00993019
4933411K20Rik	0.94698	1.05892	0.804587	1.16163	0.87438	1.18905	1.14885	1.62913	1.74057	0.958192	1.28344	1.13545	1.03244	1.48528	0.734687	1.23811
4933412E12Rik	0.94677	1.38007	1.26409	0	0.214059	0.410896	0.355162	0.222884	0.282631	0.227708	0.187362	0.198831	0.330488	0.5276	0.137301	0.367071
4933412O06Rik	0	0	0.160758	0	0	0	0.0343553	0	0.0136721	0.070556	0.0482067	0.0385906	0	0	0.0707993	0.035744
4933413J09Rik	0.175632	0.164447	0.193241	0	0.283481	0.0908055	0.0589254	0	0.0234482	0.196561	0.0620839	0.165234	0.12511	0.100424	0.12146	0.0916851
4933416M07Rik	5.9352	3.42119	3.48194	4.30586	34.0249	24.5347	21.0647	16.8411	10.4798	15.8804	11.8904	11.1517	12.747	10.2963	10.0244	10.5765
4933417D19Rik	0.0754003	0.246876	0.217441	0	5.94347	4.07276	2.42799	0.489261	0	0.446695	0.724203	0.161183	0.627181	0.241033	3.91115	1.3812
4933417E11Rik	0	0.0565062	0.331748	0.890939	0	0.070449	0.1648	0.0612155	0.0510126	0.145766	0.109117	0.133823	0.0872675	0.0313703	0.0754602	0.104989
4933421O10Rik	1.34762	0.893142	1.45108	1.37239	0.73771	1.26471	0.889419	0.751296	0.76046	0.752065	0.623826	0.771673	0.972262	1.08129	1.17203	0.804231
4933422A05Rik	0.202325	0	0.129691	0	0	0.0497806	0	0.162083	0.0771111	0.0331463	0.0907672	0.0362141	0	0.220011	0	0.133916
4933424G06Rik	0.249884	0	0.1601	0.860226	0	0.0609837	0.0422501	0.105958	0.0756634	0.0406754	0.022229	0.0533996	0.0671716	0.0541932	0	0
4933426D04Rik	0.193849	0	0	0	0	0	0	0	0	0.0364695	0.0665032	0.0531639	0.0251245	0	0.0122028	0.0492018
4933426M11Rik	24.3416	22.6436	23.5339	18.3936	21.557	19.2117	19.5421	21.2508	15.2382	21.4049	15.19	14.8501	26.3137	23.3156	23.5363	29.678
4933427D14Rik	1.30093	1.57822	1.08439	0.607282	0.755326	1.03292	1.15984	1.37109	2.09691	1.46134	1.61221	1.4246	1.36267	1.57409	1.58763	1.83808
4933427E11Rik	0.076466	0.150216	0	0	0	0.109495	0.0473871	0	0.113145	0.133782	0.133067	0.026594	0	0.0808794	0.122083	0
4933427G17Rik	0.1407	0.0921825	0.0902447	0.486964	0.498818	0.159977	0.197931	0.0496367	0.177233	0.160071	0.135365	0.200154	0.330376	0.228552	0.321204	0.0927223
4933430I17Rik	0.0995538	0.138596	0.143658	0	0.104921	0.016815	0.0873371	0.0365121	0	0.0224168	0.0153254	0.0735375	0.0231585	0.0745682	0.0449997	0.068073
4933431E20Rik	0.0926653	0.0911181	0.0743646	0	0.0336423	0.016176	0.0840227	0	0.033437	0.0323502	0.0294854	0.0943383	0.0668324	0	0.0432914	0
4933431G14Rik	0.145787	0	0	0	0	0.0378039	0	0	0.0781283	0.0503875	0.103382	0.0530675	0.052073	0.13959	0.202332	0.0509711
4933432I03Rik	3.03782	1.46235	1.97458	0.921919	5.76231	9.73413	6.02108	6.37152	2.84752	4.89238	2.06899	2.28625	4.65817	2.40327	1.69855	2.868
4933432I09Rik	0.718002	0.0877534	0.257667	0	0.0220099	0.0105892	0.0091717	0	0	0.00706443	0	0.0154599	0	0	0.0425247	0.0143257
4933433C11Rik	0.317671	0.332909	0.366573	0	0	0.120834	0.261201	0.262224	0.218259	0.381896	0.192817	0.0877914	0.249846	0.399638	0.363482	0.648725
4933433G15Rik	2.43388	3.39977	1.87138	1.67626	2.65767	1.87209	1.58296	1.81446	1.4787	1.69398	1.2353	1.84787	1.42846	2.27429	1.75626	1.97045
4933433G19Rik	0.0893476	0.233976	0.429257	0	0.0554503	0.00946443	0.0286969	0	0	0.033159	0.00754551	0.0120972	0.0227983	0.0737141	0.0332616	0.0784978
4933433H22Rik	1.63661	1.23467	1.38361	0	0.509566	0.685416	0.487064	0.584497	0.783684	0.440107	0.446333	0.356194	0.269846	0.378725	0.294652	0.263451
4933434E20Rik	21.8887	22.3564	23.99	16.0587	24.9014	26.4562	26.0402	27.399	24.6539	20.4124	22.1286	21.4425	18.2348	15.4516	20.058	20.8919
4933434I20Rik	0.142461	0.186592	0	0	0	0.00505228	0	0.0109762	0	0.00337306	0	0	0.0139058	0.0187636	0.0135309	0.00685036
4933436C20Rik	0.074432	0.584904	0.357758	0	0.0726705	0	0.0453628	0.0379298	0.018052	0.139715	0	0.178227	0.192475	0.0774444	0.0233732	0.0471329
4933438K21Rik	0	0.0345145	0	0	0	0	0.00584159	0	0	0.00900054	0.00614276	0.0295574	0	0	0	0.00913542
4933439C10Rik	1.55308	1.48005	0.996141	0.977293	0.819035	0.995361	1.10151	1.05524	0.669434	0.801663	0.844081	1.34773	0.924917	1.79165	1.3623	1.46439
4933439K11Rik	0	0.741214	0.593286	0	0	0.0193708	0.150523	0	0.0616733	0.0645391	0.0243286	0.0435108	0.0381693	0.128717	0.0518316	0.040757
5031410I06Rik	0	0	0	0.302332	0	0	0.02783	0	0.0265808	0.0128601	0	0.0281773	0	0	0	0
5031414D18Rik	6.49641	5.89642	6.12783	6.42165	5.78582	5.1643	4.5124	4.99951	2.94146	5.05223	2.60835	2.91404	6.86994	3.15629	2.50323	7.23028
5031425E22Rik	10.6808	11.5989	10.4431	8.11293	9.19834	7.32637	7.48357	5.83435	4.91557	5.44357	5.84076	6.17962	5.88401	4.95883	5.71677	5.42775
5031425F14Rik	1.14891	1.00351	0.684114	1.13481	0.112014	0.0806947	0.0930581	0.233524	0.416579	0.286484	0.613102	0.625868	0.48191	1.00963	0.395659	0.180753
5031426D15Rik	0	0.0181304	0.0399522	0	0.0378495	0	0.00918142	0	0.0219216	0.0891783	0.0128958	0.0824052	0.0292343	0	0.0993538	0
5031434O11Rik	0	0.187793	0.413156	0	0	0	0.0427535	0.0714931	0	0	0	0.00800006	0.022672	0	0.0220282	0.0351786
5031439G07Rik	44.3332	43.8756	36.6113	31.3308	24.1589	19.3933	21.2369	23.1731	36.0078	29.7225	37.4825	36.3847	27.2921	42.0999	43.4161	30.3651
5033406O09Rik	0.102964	0.236088	0.198096	0	0.160285	0.153138	0.197823	0	0.314737	1.06326	0.559459	1.32046	1.90562	1.49048	0.918574	0.605329
5033411D12Rik	0.103292	0	0.0993628	0	0	0.0529073	0.160166	0	0	0.158493	0.0723551	0	0.0729125	0.116838	0.141502	0.142237
5330426P16Rik	0.927554	1.40727	2.20738	2.53371	3.34836	3.00114	3.34412	3.12701	2.55397	1.45493	2.07934	2.09637	1.78643	1.16765	1.44502	1.13068
5430402O13Rik	0.206161	0.404804	0.297006	1.06135	0.875226	0.0505443	0.349052	0.219193	0.104144	0.459506	0.230629	0.269829	0.348864	0.110503	0.248976	0.269183
5430403N17Rik	0	0.066466	0	0	0	0.0155959	0	0	0	0	0	0	0.150344	0.0345988	0.0208703	0
5430405H02Rik	1.97151	3.42554	2.94222	3.15837	1.96005	1.7943	1.62958	1.8537	1.18402	1.93131	1.32374	1.62429	1.62168	1.96313	1.05302	1.89388
5430416N02Rik	8.74386	7.84514	5.42267	1.74783	3.15924	4.27277	5.55212	3.62775	3.95763	3.70824	4.89838	7.69247	6.14228	7.22658	6.13916	2.97202
5430416O09Rik	0.103156	0.513885	0.35757	0.215049	0.214793	0.103293	0.114986	0.0961334	5.01828	3.71906	5.37921	4.62719	1.68658	2.4888	2.23147	1.75378
5430417L22Rik	1.96332	1.80143	2.05197	4.67248	2.52666	2.55465	2.31967	3.02886	2.24122	2.03505	2.20226	2.03463	1.46412	2.08471	2.03291	1.77243
5430421F17Rik	0	0.0496437	0	0	0	0	0	0	0.14529	0.168601	0.128319	0.0818413	0.0775886	0.12423	0.075272	0.0756199
5430427O19Rik	8.90319	4.59343	6.45033	4.59321	4.03821	4.69956	4.38997	4.43182	4.59029	7.5156	5.39993	5.45057	11.3411	5.45249	5.54985	8.11893
5430435G22Rik	80.5577	74.3441	60.004	62.859	24.2879	15.8394	18.3089	17.9286	62.1973	43.3067	73.6979	66.3496	40.166	100.703	90.5157	55.3568
5430437J10Rik	2.0823	0.367086	1.6165	0	0.0736115	0.0590347	0.245483	0.0769066	0.0610404	0.118164	0.0537951	0.0344404	0.0487527	0.236155	0.126449	0.36734
5530601H04Rik	0.521451	0.445808	0.392911	1.18124	0.440972	0.424287	0.406153	0.315259	0.577272	0.320275	0.635897	0.521564	0.353555	0.39706	0.418479	0.407746
5730405O15Rik	0	0.144658	0.530647	0	0	0.0210309	0.0618768	0	0.0217261	0.10041	0.00958533	0.0765681	0.0405618	0.093099	0.056267	0.0283318
5730408K05Rik	21.0119	15.2806	14.3514	6.95572	10.0387	29.8468	25.5006	26.3478	27.466	38.875	74.4255	32.4406	16.0439	20.49	15.501	16.3854
5730409E04Rik	0.480478	0.669461	0.492114	0.31258	0.184621	0.207237	0.333329	0.385631	0.599258	0.443562	0.727536	0.410423	0.203767	0.985833	0.652872	0.618942
5730416F02Rik	0.246192	0.0805403	0.354477	0	0.012416	0.0957774	0.0968221	0	0.0123776	0.0399579	0	0.0262369	0.0494237	0.0266494	0.0400692	0.0324448
5730422E09Rik	0	0.102087	0	0	0	0	0	0.0254206	0	0.0078072	0	0.0341667	0.0161145	0	0.0469996	0.0158271
5730455P16Rik	0.962685	0.982967	1.17656	0.579096	0.720172	1.03961	1.18495	1.44603	2.29188	1.18659	1.63694	1.34519	0.941506	0.912881	1.07435	1.27149
5730480H06Rik	0.102574	0.0335991	0.197346	0	0.0554131	0.013326	0.0461575	0.0289406	0.0964368	0.0355478	0	0.0583279	0.0366982	0.118365	0.0356706	0.0360164
5730507C01Rik	0.105046	0.56775	0.438141	0	0.179239	0.0615844	0.0213329	0.0535004	0.203754	0.100224	0.101016	0.0718987	0	0.218897	0.0989144	0.0832564
5730508B09Rik	5.70742	5.71808	6.08162	6.38229	6.70191	10.7008	11.0867	13.0154	9.28693	14.2543	7.49564	7.67968	8.34076	4.85775	5.33362	12.2343
5730559C18Rik	0.056742	0	0	0	0	0.0105053	0	0	0	0.00409118	0	0	0.00722873	0.0234072	0	0.00712143
5730577I03Rik	0.454458	0.689167	1.0284	0.766324	0.910697	0.945957	0.697148	0.446222	0.595155	0.524909	0.393912	0.938123	0.556616	0.535801	0.715727	0.481221
5830415F09Rik	7.10288	7.18712	6.55373	2.39452	3.48782	3.71866	4.0751	3.81967	5.18692	3.91071	4.76239	3.87906	4.1864	7.14067	5.27586	4.49912
5830416I19Rik	0.196544	0.214671	0.315292	0.340833	0.469472	0.274105	0.167504	0.315112	0.349958	0.300964	0.191037	0.188071	0.266467	0.321858	0.604128	0.239408
5830416P10Rik	0.173688	0.227716	0.228084	0.329406	4.52592	2.50485	1.13187	1.18287	0.386226	0.638569	0.192549	0.218772	0.449709	0.0346287	0.117169	0.138723
5830417I10Rik	1.61463	2.58001	2.43971	1.70697	1.62856	1.86492	2.20825	2.34759	2.64817	2.06257	2.27938	2.07459	1.60274	2.24854	1.94141	2.03843
5830418K08Rik	1.80996	2.12259	2.10054	1.76016	1.81833	1.98326	1.95374	1.97377	2.87719	1.96012	2.357	2.34026	2.25674	1.65384	1.81743	1.95259
5830428M24Rik	0.0922696	0.120895	0.266173	0	0	0.128292	0.24955	0.278386	0.264788	0.149345	0.233979	0.186337	0.176866	0.353312	0.128624	0.0430156
5830432E09Rik	6.29227	4.49801	4.36392	1.25388	10.9628	6.69577	5.85409	4.84006	6.58399	4.56428	5.67606	4.96978	3.55108	6.91867	5.94379	3.83233
5830454E08Rik	0.137485	0.629521	0.263827	0	0.0146136	0.0253014	0.0953396	0.0325607	0.028133	0.0393668	0.00365998	0.0410092	0.0193556	0	0.0169388	0.00338244
5930403L14Rik	0.0293787	0.173332	0.169756	0.153249	0.492946	0.276416	0.205049	0.171467	0.214192	0.263112	0.221961	0.287621	0.135988	0.306074	0.369799	0.274991
6030408B16Rik	0.223642	0.234447	0.043036	0.464566	0.137365	0.176019	0.133267	0.0955299	0.0681828	0.0732794	0.0902559	0.0961034	0.212191	0.146039	0.206018	0.26666
6030419C18Rik	0.449406	0.669249	0.864903	1.69832	0.302592	0.694556	0.708155	1.02548	1.51289	0.690018	1.46138	1.0655	0.981385	0.715314	1.28189	0.847672
6030458C11Rik	1.43583	1.56858	1.73469	0.680866	1.06598	2.15387	1.90343	2.06584	2.77154	1.94428	2.06486	2.62303	0.715074	1.27608	1.81632	3.12359
6030468B19Rik	0.0877059	0.0574209	0.0842781	0	0.130694	0.0627378	0.0542415	0	0	0	0.0286046	0.121518	0.259464	0.207395	0.125806	0.0420833
6230400D17Rik	1.04122	1.24977	1.66759	0	0.0348905	0.0333696	0.086287	0.0482	0.138437	0.099137	0.0304667	0.0723554	0.230543	0.144938	0.118692	0.0924838
6330403A02Rik	0.481495	0.689452	0.768803	0.528924	0.22051	0.206036	0.200161	0.0813808	0.116262	0.387595	0.346987	0.465366	0.300753	0.486696	0.309318	0.431534
6330403K07Rik	0	0.036781	0	0	0	0.166625	0	0	0.085898	0.456624	0.0759983	0.0603649	2.4997	1.27974	2.03128	0.111309
6330403M23Rik	0.463615	0.56391	0.318417	0	0.2006	0.384487	0.290446	0.312649	0.396178	1.21226	0.219257	0.417237	0.530619	0	0.192545	0.320236
6330407A03Rik	0.672138	1.44689	0.600452	0.996813	2.80142	1.32229	1.04185	0.820106	0.48774	0.801972	0.979423	0.687307	1.20378	0.678688	0.600051	0.635529
6330408A02Rik	0.304758	0.582588	0.342296	0.529065	0.233985	0.162572	0.389867	0.407395	0.801625	0.433715	0.364672	0.273737	0.20662	0.472242	0.518878	0.422625
6330409D20Rik	0.0840713	0.880718	0.646354	0.868148	1.97947	1.19682	0.4991	0.179033	0.340415	0.164512	0.0376459	0.17943	0.0569295	0.181152	0.220545	0.330878
6330416G13Rik	2.59039	2.50854	1.73005	1.21577	4.73019	2.7812	2.67745	2.54601	2.4955	3.73341	4.93257	3.18726	2.61294	1.53239	2.13827	2.19143
6330418K02Rik	0.413856	0.180473	0.13236	0	0.0215509	0.025936	0.0494442	0.0112693	0.0322008	0.0173154	0.0189031	0.0530809	0	0	0.0694606	0.0210988
6330549D23Rik	0.151665	0.0993955	0.145989	0.31572	0.665061	0.353412	0.466189	0.146171	0.0869624	0.213139	0.153383	0.024533	0.11589	0.335837	0.202669	0.0681299
6430531B16Rik	0.482914	0.0527006	0.696211	0.83156	0.329573	0.197585	0.27313	0.257164	0.244509	0.709033	0.468584	0.57294	0.272528	0.433964	0.528006	0.79262
6430548M08Rik	4.67833	5.84551	4.43969	3.61752	5.41096	3.17798	2.55632	2.43518	3.23991	3.01527	3.94328	3.39607	1.39148	2.44817	2.05069	1.26781
6430550D23Rik	0	0.260892	0.054721	0	0	0.053384	0.0616117	0	0.0551658	0.118599	0.113532	0.0806851	0.0735278	0.709921	0.357139	0.360052
6430562O15Rik	0.413959	0.57628	1.29418	0.536884	0.158913	0.432553	1.36461	0.497059	0.289019	0.69457	0.371157	0.555229	0.420755	0.618354	0.340279	0.718546
6430571L13Rik	0.0338224	0.0664937	0.0325532	0	0	0.13624	0.104862	0.0486793	0.0177335	0.0760153	0.0595612	0.12608	0.11426	0.124566	0.282429	0.165416
6430706D22Rik	3.09014	5.17951	4.02284	2.29244	5.39506	4.96237	5.68759	4.94639	4.23791	4.39039	4.11741	4.78744	3.00803	1.66004	3.51906	3.38153
6530402F18Rik	3.01225	2.86649	2.71685	1.71578	13.5556	13.5073	11.7287	10.7749	3.36803	4.72788	2.70062	2.82728	2.41054	1.73955	1.94661	2.20704
6720401G13Rik	1.01691	1.84302	1.85492	3.18742	0.602875	0.724893	0.614524	0.553502	0.790469	0.915679	0.685977	0.707238	0.891826	1.12373	0.99183	0.92707
6720456H20Rik	2.0346	2.13189	1.7896	1.50393	1.04961	1.15232	1.60685	1.54302	3.12671	2.88122	3.45896	3.37839	1.37969	2.47684	2.90591	2.39438
6720489N17Rik	0.424475	0.235378	0.261899	0.339741	0.0334258	0.208936	0.500901	0.0698	0.556476	0.381249	0.498029	0.421805	0.154939	0.142591	0.245177	0.260339
6820431F20Rik	14.7459	17.239	18.3918	18.1849	14.539	20.0003	21.2191	21.9326	21.8102	15.331	18.8167	20.6594	17.5036	19.4143	18.0601	22.3878
8030423F21Rik	0.0701996	0.019717	0.0361998	0	0	0.144488	0.0208333	0.0522736	0	0.0801812	0.0878147	0.105132	0	0.106466	0.0966238	0.0972043
8030462N17Rik	6.90886	6.82496	7.89556	5.69541	6.02951	6.54721	5.81832	6.77751	6.81994	5.64022	5.50904	5.84008	5.69511	5.51902	5.3071	5.67489
8430403D17Rik	0.17533	0.231605	0.1919	0.283066	0.389422	0.18703	0.716396	0.579916	1.35176	0.907093	0.876966	0.777144	0.441864	1.23895	0.571667	0.969616
8430408G22Rik	4.18206	19.4052	13.2777	15.8681	6.56447	7.46461	8.82692	3.50052	1.59373	4.12247	3.21859	2.68563	3.59166	2.48726	2.01375	2.25031
8430410A17Rik	13.3928	12.4585	14.1847	10.7202	9.14012	7.53485	6.37677	7.38183	5.873	5.32964	5.27645	5.95724	6.31142	10.2978	7.0976	6.09816
8430419L09Rik	1.12032	1.10152	0.886097	2.08548	0.655351	0.601083	0.63161	0.620692	1.37571	1.18998	2.05613	1.6547	1.11233	1.27096	1.45102	1.24013
8430427H17Rik	0.654316	1.70259	1.17375	2.16978	0.518594	0.55231	0.571041	0.514593	0.516452	0.568636	0.94708	0.759653	0.449194	1.33988	1.2745	0.853553
8430429K09Rik	1.23247	1.03691	0.767154	0	0.0274421	0.00660419	0.0743872	0.0286936	0.0204957	0.0132247	0.0421191	0.0193022	0.172702	0.117654	0.0972698	0.00894895
9030025P20Rik	2.50936	1.97757	1.68695	2.92914	1.49203	1.70307	1.3231	1.63027	1.80318	1.7657	2.02875	1.79334	1.59823	1.93966	1.81453	1.72555
9030617O03Rik	2.4091	2.54148	2.15855	2.74726	2.83542	3.11077	2.4932	3.20163	3.93449	3.64683	4.3558	3.90409	2.45012	2.79808	2.85099	2.19433
9030619P08Rik	0.03841	0	0	0	0	0.085388	0	0	0	0.112795	0.156022	0.122455	0	1.10406	0	0.336349
9030624G23Rik	0.65218	0.674549	0.443027	0	0.361717	0.258925	0.297062	0.373683	0.620276	0.512985	0.236563	0.494993	0.119409	0	0.11497	0.679703
9030624J02Rik	13.3894	15.1133	12.754	9.38233	10.6257	10.9649	11.6231	13.9406	19.344	14.8528	17.4406	15.3814	11.44	15.9486	16.0582	15.0395
9130008F23Rik	0.283135	0.715589	0.973058	1.26112	0.414064	0.477627	0.671702	0.475283	0.760767	0.543661	0.562345	0.666767	1.06916	0.925467	0.718852	0.724198
9130011E15Rik	2.01891	2.33608	2.80001	0.923785	2.81623	2.56306	3.31617	4.23773	4.65154	3.20434	4.04788	3.1224	1.6043	1.3898	2.61641	2.21284
9130015A21Rik	0	0.13374	0.784045	2.07683	0.0431025	2.03976e-06	4.5151e-07	4.16226e-06	1.38225e-07	7.62078e-07	8.28825e-08	0	0.000133007	0	0	0
9130017N09Rik	0.0713627	0.023382	0.0686811	0	0.0670133	0.0966651	0.0418424	0	0.0333026	0.0537004	0.0440499	0.04698	0.0443753	0.1072	0.194028	0.0652409
9130019O22Rik	2.22915	2.55578	1.98898	0.908072	2.23366	1.68078	1.96528	1.41753	2.25022	1.22983	1.71567	1.83773	1.764	2.85395	2.57421	1.82986
9130023H24Rik	0.61543	0.465436	0.615307	0.739849	1.28426	0.897561	1.15086	1.06331	0.964221	0.598706	0.55235	0.578471	0.529607	0.259026	0.93616	1.13493
9130024F11Rik	0	0.0892613	0.262233	0	0	0.00469031	0.0376139	0.0203379	0	0	0	0	0	0	0.0114806	0.0208958
9130206I24Rik	0.148991	0.371049	0.114734	0	0	0.00301643	0.00261298	0.00327606	0.00134388	0.0100639	0.00824542	0.0044055	0.0435989	0	0.00201912	0
9130221F21Rik	0	0.00429168	0.0315165	0	0.0324973	0.0625055	0.0135286	0	0	0.557351	0	0	0.430395	0.28426	0	0
9130221H12Rik	4.26408	4.32362	3.59543	3.02733	5.97965	4.04848	2.72302	4.8605	3.88287	3.09556	3.42958	2.96334	3.8388	4.24432	4.03104	2.96919
9130230L23Rik	0.873074	0.939479	0.599708	0	0.766921	0.419784	0.22642	0.113761	0.432367	0.487334	0.239422	0.455061	0.0724372	0.802411	0.420324	0.558431
9130401M01Rik	7.30538	7.54447	7.42875	7.26839	7.76615	9.731	9.33549	10.7813	13.3508	9.94187	10.7312	9.66747	6.37571	8.27833	8.14811	6.61161
9130409I23Rik	0.0929937	0.121855	0	0	0.0665303	0	0	0.0347327	0.00183685	0	0.0360969	0.00466432	0	0	0.00356728	0.043183
9230110C19Rik	0.169148	0.110803	0.0542303	0	0.0966373	0.0464302	0.361536	0	0	0.0773059	0.0211633	0.101371	0	0.0513369	0.124204	0
9230112J17Rik	0.111653	0.231687	0.358188	0.38694	0.0168316	0.100293	0.0829506	0.175809	0.286406	0.346751	0.387313	0.437651	0.148626	0.221693	0.15349	0.127621
9230114K14Rik	0.330334	0.3878	0.211911	0.429088	0.274757	0.142208	0.514873	0.132319	0.111939	0.276797	0.0925902	0.177543	0.111943	0.269877	0.217421	0.225851
9230116N13Rik	0.584328	0.218783	0.281134	0.867389	0.256361	0.205344	0.195472	0.222905	0.445499	0.246254	0.374355	0.328985	0.480893	0.40914	0.494463	0.359691
9330020H09Rik	1.01582	1.32232	1.26421	1.29047	0.946896	0.890633	0.972049	0.874417	1.03438	0.974569	0.911666	0.932551	1.04708	1.40945	1.15943	1.15463
9330111N05Rik	0	0.00385235	0.0622138	0	0	0.00701096	0.00759704	0	0	0.0421865	0.0127893	0.0205113	0.0289882	0.0156097	0.0470088	0
9330133O14Rik	1.39898	1.23574	1.28807	0.949635	3.14446	2.00618	1.59437	1.39801	0.680917	1.0581	1.0779	0.764217	1.15455	1.495	1.14202	1.01092
9330151L19Rik	0.745957	1.51097	0.587426	0.705472	0.902478	1.01801	0.866823	0.652288	0.896876	0.567347	0.745305	1.09481	0.551626	1.1842	1.07189	0.720697
9330159F19Rik	0.0295553	0.0193748	0.0142313	0	0.0372643	0.0716566	0.0103375	0	0	0.0238786	0.00816393	0.0261079	0.0246741	0.0794059	0	0.0241635
9330159M07Rik	0.374063	0.509013	0.474086	0.328858	1.14878	1.00431	1.15248	1.09462	0.777169	0.442806	0.563721	0.719273	0.401498	0.453934	0.505014	0.548423
9330175E14Rik	3.39769	3.22329	2.98605	4.85759	1.43926	2.87953	2.68103	1.18737	1.09984	2.93197	0.945197	1.21384	2.02416	1.27056	0.808524	2.16555
9330179D12Rik	0	0.0553291	0.0678976	0	0	0.0401207	0.0520824	0	0.041451	0.173675	0.0913916	0.0470368	0	0	0.0268364	0.0653206
9430008C03Rik	1.54867	0.98187	1.32171	2.0516	1.66419	1.52394	1.47197	1.26047	1.3482	0.894576	0.948936	1.07924	0.667212	0.726865	1.12065	0.7802
9430015G10Rik	1.65239	2.10149	1.85746	2.14852	0.599089	0.861673	0.953351	0.91975	1.6151	1.3606	1.37868	1.50615	0.840063	1.65291	1.29283	1.60126
9430016H08Rik	4.98422	6.07509	3.32784	5.73125	6.73227	6.35959	7.11387	7.74798	8.91271	6.76238	8.49797	7.99836	6.6585	4.11764	6.13661	6.1072
9430018G01Rik	0	0.0269849	0.218016	0	0	0	0.0351799	0.0441286	0.0839965	0	0.0555824	0.0296054	0.0280001	0	0.108766	0
9430020K01Rik	1.48029	9.33237	6.89548	3.99093	1.38909	1.51354	2.99156	0.713072	0.534512	1.44451	0.819613	1.31483	0.886764	1.69237	1.80687	1.43347
9430023L20Rik	8.9643	11.2964	10.7171	10.1255	18.5849	14.2804	15.1538	17.7378	20.3397	12.764	16.2638	14.9206	11.1733	14.7227	16.5623	11.5382
9430037G07Rik	0.992801	1.53146	1.28639	1.11772	1.70304	2.10945	1.88195	2.17822	0.751221	0.663892	0.841578	0.997547	0.491168	0.645452	0.530469	0.827254
9430038I01Rik	3.58904	1.74877	2.00535	0	0.12537	0.0775666	0.0746607	0.0748841	0.0713119	0.0460098	0.102086	0.100709	0.0355905	0.019176	0.0115383	0.0583445
9430041J12Rik	0.112745	0	0	0	0	0.0943938	0	0	0.0487453	0.0157157	0.0860523	0	0	0	0.0631261	0.0635158
9430060I03Rik	0.320483	0.454885	0.256896	1.10813	0.328078	0.525253	0.272593	0.285015	0.271174	0.297222	0.0718322	0.152793	0.361926	0.638023	0.175602	0.211832
9430076C15Rik	0.902821	0.610189	0.760455	1.175	3.89904	3.20869	3.05499	3.13722	0.545657	1.13004	0.594956	0.729481	0.554681	0.616746	0.48334	0.619298
9430083A17Rik	0.028601	0.0760198	0.0825963	0.29777	0.168062	0.401265	0.207274	0.86889	1.15418	1.11388	1.1729	1.03708	1.77581	2.59968	1.28337	1.68941
9430091E24Rik	0.135509	0.0888019	0.652144	0	0.274061	0.196611	0.338966	0.142003	0.134835	0.1302	0.299167	0.283295	0.543294	0	0.262267	0.0867311
9530026F06Rik	0	0.0598674	0	0	0	0	0.19653	0	0.117274	0.151039	0.259911	0	0.314588	0.12419	0.0760155	0.151261
9530026P05Rik	0	1.32447	0.277679	0	0	0.0877198	0.0379512	0	0.045306	0.13147	0	0.0478945	0	0	0.0586691	0
9530027J09Rik	2.59676	2.6385	2.34495	0	0.134932	0.0129802	0.0674414	0.0281899	0.0402588	0.112537	0.331204	0.170457	0.0536174	0.288276	0.382201	0.157889
9530052E02Rik	0.405118	0.662917	1.36194	2.08642	0.829441	0.602271	0.643155	0.430807	0.307046	0.395566	0.36259	0.5029	0.342789	0.76046	0.729589	0.562287
9530053A07Rik	0.0417789	0.0753224	0.0502994	0	0.0404607	0.00973396	0.0168631	0	0	0.00649459	0.00886948	0.0142141	0	0	0.0260614	0
9530068E07Rik	25.5972	23.0471	25.3107	20.7887	22.3989	25.1095	28.1069	28.5912	43.1591	34.899	39.3222	37.0529	28.2132	34.3046	32.5586	40.0249
9530077C05Rik	0.0809764	0.185708	0.155844	0	0	0.0399067	0.0518496	0.0433398	0.0206347	0.0266253	0.0363628	0.0437031	0.274685	0.0443704	0.106843	0.040501
9530082P21Rik	1.40224	1.48459	1.76526	0.280818	0.910974	1.20824	1.33369	1.44175	1.44128	1.59382	1.24627	1.2398	0.822692	1.06142	1.0129	1.27992
9530091C08Rik	0.572495	0.586097	0.839559	1.0827	1.07079	0.737202	0.677293	0.525354	0.573829	0.55601	0.411936	0.641513	0.556462	0.663842	0.578181	0.468258
9630028B13Rik	0.074831	0.147139	0.192113	0	2.24884	8.67374	12.2327	12.0437	0.548622	2.04522	0.195811	0	1.03847	0.228712	0.569779	0.13941
9630033F20Rik	0.440486	0.926927	0.892828	0.483122	0.640788	0.822035	1.03825	1.21506	1.44026	0.883445	0.811496	1.11657	0.723062	0.761189	0.611294	0.694825
9830001H06Rik	6.074	9.23086	6.95062	8.23073	2.12769	2.3028	2.32804	1.85549	1.79834	2.62433	3.53255	3.92528	3.58949	5.41537	5.20151	3.99291
9830107B12Rik	0.0465442	0.232579	0.131476	0	0.170201	0.0272462	0.0471297	0.0591354	0	0	0.0776303	0	0.375505	0.120299	0.072867	0.146452
9830132P13Rik	0.0134065	0.00263632	0	0	0	0.070183	0.0850776	0	0.0145103	0.0280798	0.0383758	0.10238	0.0579852	0.0623199	0.0375709	0.018963
9830147E19Rik	0.183734	0.175188	0.0965078	0.696823	0.369458	0.14182	0.490282	0.538467	1.35334	0.777944	1.03473	0.977641	0.29334	0.780034	0.900324	0.712306
9830166K06Rik	0.313042	0.164122	0.0602636	0.651565	0.16023	0.169507	0.0133413	0.100388	0.0318554	0.143831	0.0280879	0.134829	0.0424422	0.0341884	0.0206213	0.0624194
9930012K11Rik	0.132904	0.203184	0.724826	0.920316	1.48161	0.394779	0.682153	0.513822	0.284981	0.682102	1.11629	0.400666	6.752	0.433543	1.37146	0.21116
9930013L23Rik	0	0	0.0449085	0.608344	0.214069	0.0771175	0	0	0.0796315	0.0513428	0.0703079	0.186967	0.17712	0.283928	0.378148	0.311081
9930014A18Rik	1.71189	1.48557	1.39732	0	0.0389413	0.0187187	0.194418	0.203212	0.0967091	0.0873193	0.051185	0.0545504	0.103134	0.165888	0.225397	0.176684
9930021J03Rik	2.94773	3.64206	3.57373	3.4431	2.65885	3.38784	3.19101	3.66353	3.78018	3.00446	3.30973	3.89829	3.46005	4.33765	3.53678	3.68444
9930104L06Rik	0.930982	1.08682	1.68033	1.21149	0.833914	1.23178	1.12855	1.49301	2.38377	1.47078	1.42931	1.0864	1.16367	0.858382	1.19228	1.08347
9930111J21Rik1	26.6489	21.2903	26.7798	16.1611	7.07093	17.2848	17.3999	17.7271	11.003	29.2275	11.2843	9.71223	28.7232	10.4724	10.2615	24.8573
9930111J21Rik2	20.3589	15.3886	20.3504	7.56474	4.93078	12.6897	14.8764	14.0556	7.26418	19.655	7.81058	7.74017	19.5274	7.30302	6.9778	18.1168
A030009H04Rik	1.94607	2.45181	1.96815	2.07151	0.868392	0.858872	0.254742	0.58593	0.734918	0.751646	0.805371	0.714126	0.507205	1.68128	1.50969	0.561193
A130010J15Rik	0.676763	0.439612	0.431385	0.486252	0.410877	0.230856	0.487627	0.191229	0.545065	0.358964	0.591506	0.384748	0.237336	0.357551	0.384577	0.365841
A130049A11Rik	2.7957	2.60942	2.82093	5.12748	4.57912	7.23675	7.0882	8.49293	4.56733	8.50891	4.40627	7.44485	7.74903	4.23557	4.8361	5.95956
A130077B15Rik	23.1393	23.2533	28.5081	24.5931	27.2907	23.6123	21.9889	16.9053	15.3441	20.4977	17.1782	22.0568	19.4188	13.8344	14.1996	17.1491
A1cf	0.0220796	0.0144723	0.0425172	0	0.0133307	0.0279561	0.15451	0	0	0.124791	0.0119021	0.0259085	0	0.130706	0	0.0497394
A230020J21Rik	4.44726	4.01472	4.95593	3.93759	4.99682	3.27982	4.52044	5.03519	6.88299	5.37846	6.1751	7.48454	4.29955	5.77036	6.38276	5.1969
A230028O05Rik	0.645436	0.543847	0.680444	0.319887	0.346098	0.3026	0.445382	0.295702	0.297141	0.645603	0.303356	0.286846	0.437546	0.302146	0.242969	0.55164
A230046K03Rik	17.3809	20.3452	18.9234	12.1686	14.4876	21.1953	20.9715	21.1302	19.0583	21.4461	17.1562	17.5617	17.7042	11.6812	13.0538	22.084
A230050P20Rik	1.90907	1.98017	1.88739	2.75056	0.488579	0.860454	0.834483	0.679139	0.915397	1.21511	0.832029	0.682671	1.61697	0.863862	0.871728	1.0867
A230056P14Rik	0.194408	0.297104	0.0623129	0	0.116669	0.101614	0.0633428	0	0.104677	0.125109	0.0347712	0.220395	0.07013	0.0518317	0.0678373	0.101449
A230072C01Rik	0.674052	0.712343	1.16878	1.03639	0.43446	0.506051	0.531906	0.31979	0.429119	0.764934	0.354432	0.647642	0.664159	0.718363	0.773702	0.663939
A230072E10Rik	0	0.016953	0.0498027	0	0	0.0161094	0.0222726	0	0.0111107	0.0215104	0.00978386	0.0392493	0.0147794	0.023927	0.0208923	0.00727855
A230073K19Rik	0.250201	0.350423	0.328603	0.593534	0.349269	0.504382	0.398203	0.706155	0.660977	0.478886	0.393146	0.647153	0.339363	0.524379	0.600344	0.676139
A230108P19Rik	0.0691433	0.0679659	0.166368	0	0	0.0104308	0.0127706	0.0181314	0.00431806	0.00975344	0.00570114	0	0	0.027927	0.00838225	0.0141601
A330009N23Rik	0.133882	0.939805	0.579285	0.720483	0.137055	0.629017	0.142162	0.214103	0.105896	0.304075	0.249603	0.336376	0.31742	0.150597	0.709492	0.569788
A330021E22Rik	0	0.0171996	0.126317	0.27331	0.204686	0.216437	0.102172	0.0427192	0.0203292	0.0786627	0	0	0	0	0	0
A330023F24Rik	0.659836	1.18158	1.06936	0.839319	1.00497	0.864213	0.494552	0.292788	0.45105	0.449761	0.411766	0.277987	0.589317	0.352921	0.360913	0.365083
A330032B11Rik	0.183776	0.0903052	0.0442039	0	0.00202643	0.0126807	0.042202	0.0205552	0.000672764	0.013907	0	0.00285146	0.0161095	0.00442334	0.0162983	0.0158659
A330035P11Rik	0.539244	0.438275	0.183191	0	0.243577	0.0234052	0.121497	0.203229	0.120867	0.077937	0.085347	0.0340655	0.0644974	0	0.0626099	0.0315002
A330040F15Rik	1.53233	2.17373	1.71799	0.878941	0.0871473	0.501441	0.324857	0.271909	0.473914	1.1937	0.686131	0.726626	0.864673	0.458458	0.72573	0.837387
A330049N07Rik	0	0	0.042521	0	0	0	0.0838197	0	0.0833905	0.118331	0.014707	0.0705832	0.222235	0	0.0647801	0.174255
A330050B17Rik	0.151034	0.102096	0.0727162	0.196839	0.0966334	0.0743966	0.0499446	0.0605994	0.192355	0.043436	0.00847355	0.0679062	0.0512062	0.186169	0.0497983	0.0629377
A330069E16Rik	0	0.431046	0.421655	0	0.548543	0	0.0750685	0.37774	0	0.230449	0.19929	0	0	0	0.0581079	0
A3galt2	0.651741	0.706469	0.627451	0.783339	0.359254	0.419678	0.309995	0.321695	0.331815	0.337544	0.3262	0.486361	0.662809	0.438734	0.693895	0.533986
A430005L14Rik	6.0836	7.08968	5.69926	6.21189	7.60922	7.04462	9.71977	7.86854	9.9643	7.32206	7.85004	6.49833	4.65548	6.37626	6.48108	5.74523
A430033K04Rik	0.633621	0.660391	0.94147	1.35691	0.828127	0.784852	0.632618	0.312852	0.546424	1.13445	0.609085	0.48778	0.586219	0.826171	0.840154	0.511616
A430035B10Rik	0.728097	0.23852	0.218915	0.472588	0.0465845	0.290991	0.251779	0.340148	0.0924837	0.119274	0.20405	0.293283	0.0925183	0.742742	0.32935	0.301381
A430071A18Rik	0.158759	0.103955	0.305193	0	0.0638405	0.0306481	0.0794976	0.199526	0.0316323	0.101956	0.0279466	0.0890597	0	0	0	0
A430078G23Rik	3.06946	4.10256	3.4451	4.57794	3.04725	3.35309	2.91766	1.90367	1.80427	2.27247	2.14758	2.27783	2.83694	2.67849	2.27684	2.64867
A430088P11Rik	0.0772146	0.0506136	0	0	0	0.0830531	0.107614	0.450364	0.0428158	0	0	0	0.286425	0	0.166436	0.166452
A430090L17Rik	0.0688814	0.135445	0.0221061	0	0.0145855	0.0208303	0.0426083	0	0.00726197	0.0229166	0.0320086	0.0410592	0.0388099	0.0782066	0.122292	0.133263
A430092G05Rik	0.0504578	0.132226	0	0	0	0.199745	0.0858356	0	0	0.263353	0.27387	0	0	0.213945	0.664589	0.26078
A430093F15Rik	0.496258	0.135486	0.19897	0.859481	0.127005	0.305196	0.334548	0.220867	0.126123	0.0677795	0.166917	0.355624	0.504514	0.135142	0.190534	0.356426
A430105I19Rik	0.0533487	0.594499	0.513717	0	0.822282	0.481794	0.491753	0.0949934	0.180598	0.290896	0.519443	0.126876	0.483435	0.192055	0.0585067	0
A430107P09Rik	0	0.102048	0.0749348	0	0	0.219452	0.216526	0	0.106114	0.124565	0.108076	0.0345071	0.0980093	0.366948	0.0951374	0.134009
A4galt	6.3108	4.54012	5.89635	4.34785	1.11374	1.08269	1.47438	1.20676	0.446632	1.20726	0.475395	0.734566	0.453758	0.683617	0.944517	0.815531
A530013C23Rik	2.36841	2.75592	3.73293	0.848734	5.09988	2.6721	2.08646	2.35545	1.59829	2.26227	2.05109	2.31194	1.46684	3.11407	2.98344	3.22204
A530032D15Rik	19.4579	14.7909	21.3422	12.9491	17.8528	21.4631	21.8263	15.516	6.93821	23.6978	8.64283	9.33892	44.042	9.62941	10.7839	22.2747
A530046M15Rik	0.175742	0.0383725	0	0	0	0.00469031	0.0167788	0.0152535	0	0	0	0	0	0	0.00765373	0.00597024
A530054K11Rik	2.59824	3.32141	2.94439	2.10496	2.42154	4.00764	3.96153	4.22005	4.88672	2.5975	3.81576	3.86622	2.45199	2.74793	2.73543	3.59796
A530064D06Rik	3.35556	2.8583	5.30674	1.70548	10.2333	8.68583	12.9523	12.0334	16.329	8.61521	8.51585	8.55562	2.76714	5.31428	5.96702	8.81156
A530072M11Rik	0.0955112	0.0938629	0.0918887	0	0	0.0759878	0.0654436	0.329145	0.234273	0.201004	0	0.218436	0	0	0.101293	0.500727
A530088E08Rik	0.494132	0.841689	0.903197	0.512868	1.11285	0.461714	0.54659	0.316496	1.02895	0.598729	0.841846	0.601143	0.535753	1.04741	1.07253	0.719262
A630001G21Rik	8.05457	7.67736	6.17341	6.14364	3.02799	5.33856	4.66148	5.00503	6.38137	6.78372	6.30514	6.58258	8.917	8.17016	6.76664	8.13729
A630007B06Rik	12.8215	12.0826	11.7708	12.3371	12.6463	11.7784	12.1253	10.9712	13.6664	12.6954	13.0017	12.9662	12.3291	16.4222	14.9434	10.9688
A630010A05Rik	0	0.0723616	0	0	0.141222	0	0	0	0.0694522	0.268237	0	0.0972537	0	0.146602	0.180132	0
A630012P03Rik	0	0.175353	0.0858357	0	0.109503	0	0.113729	0	0	0.140053	0.0479511	0.0382481	0	0	0.0351665	0
A630019I02Rik	0.28601	0.506104	0.247789	0.893309	0.135707	0.0325675	0.0281537	0.0706673	0.232465	0.216634	0.153978	0.0945954	0.404114	0.215217	0.217679	0.305703
A630020A06	0.0601408	0.0394185	0.0231605	0	0.417062	0.0993768	0.25624	0	0.101902	0.131031	0	0.142045	0.275214	1.06463	0.925837	0.259536
A630033H20Rik	25.1582	8.68199	10.8994	21.0407	12.6401	13.7075	11.2648	11.2682	6.96648	11.9989	10.7733	13.1903	11.4416	5.78694	5.85561	8.19727
A630066F11Rik	0.368777	0.144899	0.496318	0	0.0432341	0.034681	0.0120192	0.0489705	0.00119586	0.0185186	0.0189587	0.0506775	0.0381869	0	0.0278612	0.00939757
A630072M18Rik	10.0948	9.06783	8.10112	9.17783	2.54399	3.74652	3.80144	2.73119	1.88785	6.74508	2.52204	4.01084	13.9369	3.5378	4.01392	4.71068
A630075F10Rik	0.00949537	0.0038834	0.106749	0	0.0337929	0.0162482	0.11253	0	0.0335861	0.0216629	0.0296172	0.0236895	0.0223771	0	0.0434846	0.0438624
A630089N07Rik	5.35316	5.26812	6.28272	7.67314	6.25688	7.7197	6.88159	7.1203	5.55682	8.98695	6.24562	9.39245	8.84801	7.8947	7.33042	6.06513
A730008H23Rik	1.01582	3.44354	2.17124	3.81904	2.77705	2.63167	2.36455	3.77428	2.91165	2.27841	1.96083	1.82685	1.03121	2.3891	0.630596	1.33633
A730017L22Rik	1.13809	1.50951	1.47602	1.32906	1.37689	1.37474	1.49327	1.12505	0.943975	1.24558	0.813502	1.32694	0.898723	0.81645	0.997836	1.11095
A730036I17Rik	0.272122	0.243213	0.0714498	0	0.0140976	0.00937024	0.00393282	0.0406561	0	0.00811511	0	0.0126276	0.00667668	0	0.00333911	0
A730056A06Rik	0.0887653	0.0387808	0.0569603	0	0	0.199557	0.441267	0.144406	0	0.0738462	0.0606378	0.0322817	0.061097	0.196216	0.444888	0.17914
A730085A09Rik	0	0	0.104817	0	0	0	0	0	0	0.122447	0.112466	0.17769	0	0	0	0
A730085K08Rik	0.196315	0	0.564023	1.99399	0.0218766	0.0210503	0.0182325	0	0.0435361	0.0351087	0.0191814	0.0307331	0.0434695	0	0.112714	0.0427181
A730090N16Rik	0	0.0864031	0.0634251	0.682958	0.0330967	0.0128868	0.00059578	0.00299153	0	0.022011	0	0.0030351	0.0371181	0	0.0374907	0.00184527
A730098P11Rik	1.25746	0.969336	1.26578	0.929874	1.30948	1.37014	1.63513	1.69067	1.96063	2.09929	2.12056	2.20267	1.19311	1.36847	1.26371	1.8089
A830010M20Rik	0.51614	0.402818	0.260383	0.1826	0.075482	0.151387	0.183642	0.118397	0.16288	0.122886	0.172904	0.20356	0.225019	0.15354	0.210816	0.131316
A830052D11Rik	0.166078	0.10874	0	0.857618	0.029184	0.112115	0.19392	0.121663	0.0868084	0.07462	0.0511118	0.203749	0.270417	0	0.0749561	0.150611
A830080D01Rik	2.82847	2.89663	3.52536	3.15667	3.25744	6.72763	5.97687	6.40085	3.99859	5.50728	3.90961	5.51679	6.81454	5.27625	5.79227	7.04377
A830082K12Rik	0	0	0.14514	0.392014	0.350894	0	0.0483113	0	0.115314	0	0.0511075	0	0.154642	0.366457	0.298974	0.0743887
A830082N09Rik	0.100137	0.152252	0.132173	0.550981	0.0792461	0.176869	0.144249	0.14692	0.205867	0.1285	0.123485	0.172372	0.100227	0.139094	0.139318	0.162219
A930003A15Rik	0	0	0.0899941	0	0	0	0	0	0.0339115	0.0655753	0.0599377	0	0	0	0	0
A930004D18Rik	0	0.173115	0.127139	0	0.0557665	0	0	0.174749	0.235693	0.0357737	0.0366643	0.0978303	0.018466	0	0.0538463	0.0362445
A930005H10Rik	1.25	1.49093	0.913018	0	0.0721062	0.0954203	0.112719	0.0942137	0.0269157	0.12156	0.0395194	0.0886926	0.0196583	0.0193003	0.0116133	0.140934
A930006K02Rik	0.51916	1.86802	0.871917	1.33131	1.06293	0.317795	0.109597	1.10183	0.392372	0.757822	0.81233	1.00787	0.790244	0.967495	1.10233	0.841797
A930007I19Rik	0.299959	0.343976	0.144336	0.389853	1.11312	0.627338	0.399256	0.480743	0.0571974	0.430371	0.201811	0.295757	0.457462	0.122651	0.320925	0.373236
A930011G23Rik	0.152093	0.0664567	0.0732117	0	0	0.417153	0.861685	0.180634	0.428398	0.165356	0.0762173	0.239408	0.346219	0	0.111158	0.657786
A930012L18Rik	0.18349	1.27453	1.3774	0.381611	0.300541	0.108358	0.250112	0.117638	0.0373241	0.0722165	0.0164606	0.105276	0.0497495	0.0800461	0.0483269	0.0730752
A930013F10Rik	0.285577	0.654985	0.584046	0.742516	0.548146	0.527042	1.0797	0.495899	0.580956	0.538624	0.392299	0.665747	0.45974	0.350474	0.235064	0.4977
A930015D03Rik	3.76716	3.41499	3.13371	3.86653	2.82807	3.57984	4.00003	1.50179	1.65204	4.76491	1.8717	1.95163	3.80495	2.40957	1.31309	4.14437
A930016O22Rik	0.147791	0.438137	0.162227	0	0.0655589	0.0945708	0.0682285	0.0684536	0.0162911	0.105079	0.02873	0.0689489	0	0.0699286	0	0.0425576
A930024E05Rik	0.51323	0.122275	0.179557	0	0.223359	0.0835685	0.093051	0.0518571	0.0123437	0.0637041	0.0217579	0.0174239	0.0164369	0	0.0159795	0
AA388235	0.655432	0.930823	0.904527	0.683064	0.536772	0.387363	0.326184	0.32719	0.200281	0.323021	0.451022	0.361299	0.399964	0.287033	0.360086	0.52401
AA414768	4.44211	2.34904	3.75809	1.1103	3.1777	2.47356	3.82381	4.34077	4.40166	2.87296	2.11124	2.67912	1.34177	1.45288	1.44277	1.0966
AA415398	0.510296	0.395122	0.401696	0.481711	0.0949799	0.159725	0.335621	0.39627	0.094273	0.12158	0.270412	0.0664309	0.125753	0.605604	0.213644	0.184303
AA465934	0.685665	0.223308	0.653611	0	0.122323	0	0.0253934	0.06373	0.0909381	0.0195414	0.0267763	0.0853602	0	0	0.196313	0.0788557
AA467197	10.4912	7.62067	10.2164	8.49446	253.723	290.499	285.315	268.77	59.0254	92.301	41.1913	39.2582	37.7129	12.8258	13.2323	45.3003
AA474331	0.25834	0.253517	0.247934	0	0.414308	0.138409	0.0389747	0.163135	0.134387	0.222279	0.0274507	0.0933563	0.249101	0	0	0.180649
AA543186	0.210332	0.447817	0.505814	0	0.190804	0.137627	0.0397184	0.0332072	0.0790306	0.0713669	0.139365	0.0669011	0	0.169644	0.184175	0.0619452
AA986860	0.206091	0.231542	0.198384	0	2.72448	1.51348	0.824382	1.3134	0.397393	1.46057	0.0501952	0.115336	0	0	0	0.0245587
AA987161	3.74117	4.36629	3.47658	3.434	2.93329	5.23127	4.73025	5.21185	6.51982	3.81339	5.62925	4.72017	3.56596	4.59972	4.13866	5.15153
Aaas	2.39067	2.74893	1.45506	2.5322	0.89902	1.00778	1.45309	1.14589	3.46934	2.62051	3.19369	3.45694	2.14904	1.75044	3.36968	2.48602
Aacs	2.52559	2.78228	3.5694	1.67879	4.12571	3.77029	3.08154	2.90175	4.6774	3.5025	4.65349	3.17834	3.38808	4.23033	4.0723	2.96773
Aaed1	14.9572	10.1795	8.56354	17.3506	8.01076	4.61569	7.84349	7.26934	17.0207	11.448	14.851	13.3552	11.9357	12.6509	11.8732	8.93323
Aagab	6.93022	6.56248	5.6171	5.51985	3.83576	4.39039	5.14306	5.03256	9.41251	7.43645	10.0109	8.60204	7.21908	10.2436	8.08071	7.13739
Aak1	0.835058	0.977654	0.892101	0.845044	0.852684	0.685427	0.757412	0.632533	1.01065	0.851588	1.04077	1.23157	0.785799	1.05805	0.967298	0.807063
Aamdc	1.07208	2.95525	3.78893	1.1278	0.307515	1.26292	1.80042	1.34793	5.27508	3.02931	3.77199	2.82189	3.18824	1.90262	5.15295	3.90975
Aamp	37.1026	35.1029	36.3064	32.8844	34.9834	33.3167	37.5861	39.9204	59.5567	43.1822	47.935	43.0227	37.0012	43.2529	45.9853	33.2281
Aanat	1.95977	2.12544	2.40526	0.699787	2.14559	0.830447	1.40702	1.65778	1.02829	2.18723	1.02995	1.11374	1.41975	1.31669	0.754828	1.33592
Aar2	7.06763	7.95835	6.89943	4.61901	5.10682	5.53675	6.72622	7.44073	8.20632	8.38279	7.95113	6.45227	9.11531	5.40791	7.62586	6.46428
Aars	43.1874	29.0638	37.6847	21.6114	46.8069	47.3321	53.3584	62.9139	59.5596	28.6627	36.0826	29.5639	25.3592	20.0973	23.8018	23.316
Aars2	0.939375	0.865288	0.928798	0.26445	0.363863	0.350045	0.757839	0.407267	1.17621	0.975555	1.32152	0.893929	0.51639	0.694258	0.819906	0.574591
Aarsd1	4.95044	4.23278	4.0986	2.1348	4.78622	4.18857	4.49652	4.76402	10.3514	8.42423	10.1348	10.495	4.75049	7.3624	6.95311	6.2476
Aasdh	0.549962	0.766003	0.705999	0.238774	0.328414	0.293413	0.469144	0.49021	0.36174	0.474262	0.617006	0.576558	0.372884	0.275891	0.422961	0.503673
Aasdhppt	1.10497	1.51683	1.03489	1.55431	1.49802	1.66132	2.40584	2.39451	3.61692	2.14875	2.47874	3.10924	1.33114	1.56613	1.84946	1.94594
Aass	0.0914794	0	0.0440379	0.238304	0	0.0207295	0.0191736	0.0480823	0	0.00738359	0.0100858	0	0	0	0.0148157	0
Aatf	6.05937	8.68183	8.53067	4.6019	7.86719	8.45528	7.83873	9.99205	10.4335	8.24398	8.79052	8.35542	5.87541	7.49732	8.33828	6.58433
Aatk	0.694087	0.814729	0.590672	0.673417	0.710533	0.405561	0.390215	0.276383	0.63335	0.924224	1.07958	0.909195	0.678639	0.796427	0.606862	0.489881
AB099516	0.43822	1.11707	0.948799	0	0.047359	0.0265967	0.0193398	0.0477387	0.0235851	0.022828	0.0294233	0.0249914	0.0605939	0.0253927	0.0228944	0.0154511
AB124611	24.6078	18.3751	15.0525	15.6943	30.8322	21.3223	19.2691	23.4876	34.4374	36.2365	44.4409	34.3781	28.9016	32.3634	37.4018	28.8723
Abat	0.217254	0.308232	0.209201	0.588282	0.0577601	0.0648536	0.112359	0.10062	0.0479085	0.105095	0.0590929	0.0676518	0.131789	0.0595209	0.202977	0.15049
Abca1	62.2118	61.4526	45.0934	52.1504	50.0026	39.2949	41.8442	47.9121	87.1667	96.4074	103.058	103.454	139.4	178.376	175.011	137.857
Abca12	0	0.0260459	0.0478314	0	0	0	0.052921	0.0120619	0.0402092	0.0259458	0.0252916	0.0486945	0.114616	0.457668	0.617069	0.195691
Abca13	0.0562875	0.0167751	0.0345051	0	0.0192773	0.129862	0.0803506	0.100742	0.0383731	0.018568	0	0.0541867	0	0	0.0869249	0.100445
Abca14	0.0775606	0.0305062	0.0746914	0	0.0184756	0.00889045	0	0.0193115	0	0.0296623	0	0.038955	0.012238	0	0.071413	0.0120358
Abca17	0.0482138	0.065318	0.1754	0	0.0362352	0.0610364	0.187613	0.0640042	0	0.217168	0.123787	0.0406097	0.024002	0.0373925	0.0730273	0
Abca2	1.59048	2.34778	2.00627	2.57091	1.27102	1.38049	1.10425	1.21944	1.6742	1.79943	2.14221	2.33603	2.01906	2.67054	2.5596	1.72096
Abca3	5.04298	4.68086	4.41887	4.5989	3.25821	2.88788	2.70594	2.8801	4.94753	4.98548	5.83625	5.35971	3.93937	4.84472	5.64808	4.28362
Abca4	0	0.10497	0.0330455	0	0	0.00536641	0.0221049	0	0.00848252	0.00547116	0.0246849	0.00717946	0.00753561	0	0.0153755	0
Abca5	0.349936	0.347404	0.471865	0.835041	0.266112	0.625757	1.0162	0.567343	0.428227	0.384886	0.421955	0.475423	0.278011	0.581944	0.323304	0.434274
Abca6	1.94124	1.34919	4.80406	2.55818	0.632184	0.420514	0.32764	0.560548	0.41478	0.41282	0.581205	0.334671	0.34664	0.489845	0.474301	0.415167
Abca7	5.65656	6.21072	5.79965	4.3386	7.738	6.94017	5.49705	7.37664	5.99811	5.16316	5.3955	5.35279	3.22093	4.24458	4.03963	3.28107
Abca8a	4.30748	4.4839	12.6092	11.1569	0.486572	0.56349	0.710105	0.238456	0.151398	0.667517	0.164467	0.502547	0.574135	0.472453	0.935718	0.713764
Abca8b	1.36026	1.4612	3.62526	4.07543	0.220594	0.192443	0.43122	0.331563	0.398156	0.302678	0.243853	0.416991	0.237466	0.443317	0.404278	0.323707
Abca9	33.2141	35.5098	28.3837	30.0475	1.83387	2.2917	1.89214	2.25841	4.97143	7.52413	7.88292	8.762	11.6806	15.1138	17.3779	11.4825
Abcb10	1.27	1.69055	1.48625	1.22215	1.3801	1.15487	1.29213	1.08701	1.84129	1.631	1.83276	1.92537	1.07311	1.71232	1.88099	1.10711
Abcb11	0	0.014956	0	0	0	0.00931157	0	0	0	0.0134999	0.0561801	0.16093	0	0	0.136294	0
Abcb1a	3.3964	7.41248	6.85674	2.54374	1.48661	1.7846	1.90953	1.52161	2.06228	2.00813	1.80198	1.60085	2.35222	2.03341	2.50449	1.98111
Abcb1b	21.8669	20.4668	20.8758	11.6063	6.53402	9.17254	8.74687	9.28643	14.5991	11.2099	11.9484	10.4556	13.2982	12.8162	12.6062	14.5523
Abcb4	1.54996	1.50755	1.36931	0.431301	0.254153	0.560455	0.891456	0.597598	1.60757	0.982763	1.03066	0.877836	1.35061	2.442	1.90973	2.2122
Abcb6	1.45937	1.83636	1.09575	2.73463	1.61347	1.12081	1.75428	1.49784	4.63438	2.03125	3.43096	2.82954	1.40488	2.36016	2.67302	2.19331
Abcb7	3.02517	2.62838	3.01093	2.26519	2.05964	2.86973	2.5963	3.53218	6.91969	6.2818	7.24643	6.82539	3.86739	4.33456	5.01414	4.70513
Abcb8	1.2519	1.69818	1.51338	1.51544	1.54981	1.44766	1.40239	1.15169	3.18557	2.80031	4.42816	2.65521	1.71715	2.86331	2.64714	1.76189
Abcb9	1.07135	1.10343	1.2033	0.531384	0.156676	0.238649	0.282807	0.190953	0.181807	0.159168	0.274706	0.348253	0.172941	0.195303	0.437099	0.322599
Abcc1	39.5757	42.9961	48.4662	21.9638	72.321	76.5829	88.8421	96.5699	76.5564	45.965	41.5752	44.2051	36.8213	39.814	37.8706	51.3624
Abcc10	0.470221	0.712376	0.448494	0.539681	0.282538	0.154232	0.248143	0.278346	0.38353	0.324533	0.39066	0.613158	0.140365	0.491612	0.500573	0.303938
Abcc2	0.108481	0.0406361	0.0746201	0.161659	0.0158646	0.0305402	0.0595321	0.0829273	0.0315902	0.0560519	0.0556517	0.0334644	0.0945816	0.0339898	0.102223	0.0413659
Abcc3	9.6723	10.3223	7.67048	8.20282	8.99359	6.80117	8.61649	11.1026	31.1966	24.0415	30.463	27.7338	19.1035	25.1697	27.7469	20.6075
Abcc4	2.98797	3.17349	3.13924	3.00562	5.1248	4.96844	5.21355	5.24888	7.08701	4.88178	5.23911	5.66343	4.11439	3.87799	4.28683	5.79661
Abcc5	12.4251	12.8433	12.4542	10.7112	19.0709	20.7843	24.3804	24.2741	21.5758	13.0696	11.6689	13.3435	5.99571	9.17634	8.18808	10.7186
Abcc9	0.585424	2.36297	1.78877	2.11477	0.463215	0.610143	1.79451	0.216898	0.107003	0.422075	0.174763	0.275665	0.34351	0.531369	0.557051	0.594024
Abcd1	7.41968	7.04077	5.05072	6.76603	4.37317	3.38298	4.35723	4.43507	6.38494	6.46553	8.38617	6.98358	3.98033	7.87065	6.9649	4.3573
Abcd2	0.953985	1.0774	1.08794	1.72851	0.555116	0.411259	0.303796	0.275671	0.505553	0.994078	1.191	0.889122	0.766095	1.33815	1.74876	0.836889
Abcd3	2.27477	2.35929	2.38252	2.08313	2.94283	3.23735	3.72031	3.87639	9.27785	7.99657	9.36629	7.71539	5.49115	7.43794	7.06803	6.93933
Abcd4	2.2216	2.56455	1.57899	3.73322	1.78441	1.32053	1.41254	1.16888	2.29311	2.36597	2.60898	2.38143	1.50593	2.38718	2.45352	1.18042
Abce1	14.6766	17.8447	20.4491	19.8691	13.6854	18.2004	18.4028	21.2012	26.8037	21.0504	22.314	22.1799	15.8286	19.0521	18.5106	19.791
Abcf1	20.3056	21.2933	19.3652	18.6079	18.1538	19.6358	20.3415	22.668	28.0724	24.4117	23.3203	23.9224	20.4844	23.0889	25.88	19.8516
Abcf2	11.3026	13.2517	13.8525	10.4646	15.9015	14.9788	15.294	15.8776	22.2285	14.0816	16.984	13.0179	12.165	13.4681	14.7311	12.5629
Abcf3	5.84944	6.62435	7.35059	5.39151	6.54448	7.532	6.93085	8.55624	9.72407	6.35785	7.38643	6.34152	6.17679	7.45418	7.65888	6.28764
Abcg1	29.8006	20.679	14.5577	14.3465	8.85658	12.2127	10.2168	11.6515	22.309	15.1134	25.5312	16.7344	23.8993	51.1607	42.1976	40.8439
Abcg2	3.08872	6.43611	5.94548	5.41486	0.923707	1.45185	2.69101	1.11265	2.24179	2.88042	2.67764	2.16613	2.61124	2.95377	2.834	2.00508
Abcg3	2.78826	2.80569	1.65383	1.46621	0.634296	0.596253	1.05659	0.99374	7.18161	2.50121	5.39587	3.98499	1.71844	2.27803	2.39396	2.30431
Abcg4	0.0934548	0.076568	0.0187451	0	0	0.0333081	0.0288341	0.0361629	0.0172118	0.0444054	0.0151786	0.0971151	0.183492	0	0.0668541	0.0224752
Abcg8	0.0926281	0.0455346	0	0	0.30249	0	0.124546	0	0.07431	0.0478246	0	0.20797	0	0	0	0
Abhd1	0.674418	0.485869	0.538394	0.724153	0.759443	0.165677	0.257793	0.0745933	0.212871	0.132233	0.271958	0.144345	0.502529	0.454123	0.132876	0.26653
Abhd10	2.30362	2.47873	2.97611	3.4145	4.41227	3.11898	4.53137	4.60752	6.34419	4.08793	5.98302	4.16967	2.11057	4.17875	3.70559	3.24867
Abhd11	4.2223	2.69327	2.06604	1.90271	6.45189	4.09339	5.31079	4.10079	6.65136	5.82299	6.17641	5.66573	3.87768	2.62355	4.05485	2.7653
Abhd12	63.2908	50.0545	39.6792	46.4566	22.7569	18.922	22.9028	26.0319	90.1604	70.0309	104.917	86.4931	80.0262	111.574	117.651	98.1606
Abhd13	4.17889	5.39094	5.71222	3.99212	4.73711	6.32946	5.90682	7.47473	6.70042	5.8746	6.44247	6.25453	6.87698	5.9606	6.24207	7.79558
Abhd14a	1.45471	2.3196	2.86212	2.58586	1.43066	0.864352	0.973303	1.02077	1.46607	1.48356	0.995798	1.70783	0.769248	1.07925	1.5896	0.602796
Abhd14b	1.28881	1.44716	1.23942	2.54347	0.376959	0.452443	1.01715	0.654573	0.996255	0.963341	1.26517	1.22724	1.45523	1.19713	2.09696	1.01212
Abhd15	1.52009	2.09564	1.66524	0.272958	0.64391	0.554907	0.759904	0.336316	0.320203	1.1877	1.77576	1.56289	2.45207	2.03494	1.91719	1.44768
Abhd16a	8.19523	8.92928	7.49292	5.17254	8.57485	6.45881	6.62915	6.8656	9.57022	8.3075	10.2325	8.49526	7.05748	5.96172	7.80527	6.92734
Abhd16b	0.100045	0.0327714	0	0	0	0.0588823	0.406296	0.255242	0	0.117084	0	0	0	0.256582	0.0785788	0.312522
Abhd2	7.28792	7.58021	8.7479	6.75726	8.4876	7.26291	9.14348	7.41297	11.8171	8.50387	10.1138	9.70366	8.64116	9.96194	9.58371	9.0252
Abhd3	0.280751	0.674447	0.360147	0	0.528772	1.00958	0.434438	0	0.0863941	0.833654	0.307439	0.48276	0.116382	1.63258	1.68131	0.994698
Abhd4	9.44888	9.28953	6.77287	8.23975	7.75543	6.86145	8.05861	10.3411	15.8058	8.60154	12.4401	11.5034	8.88258	15.2261	12.6626	11.9877
Abhd5	11.2704	11.4706	8.71104	7.33525	9.4574	7.79018	10.0724	9.87861	11.9425	9.13155	9.94377	8.85522	7.97147	8.2642	9.24791	9.31949
Abhd6	0.435055	0.912168	1.13024	0.90389	0.089073	0.235423	0.203717	0.185853	0.176871	0.285145	0.175584	0.280486	0.353819	0.284183	0.4867	0.230621
Abhd8	1.24009	2.23441	0.852275	0.920064	0.634741	0.501093	0.71637	1.13513	2.09299	1.39322	1.74769	1.49094	1.02052	2.0247	1.6903	1.52574
Abi1	72.7947	65.7407	68.1169	55.7174	78.669	102.925	95.8737	117.639	101.324	89.4762	82.5701	80.5105	77.4108	86.9356	89.9367	100.533
Abi2	3.7179	2.96257	3.53182	2.91521	6.29654	10.6354	7.27892	7.24769	3.68084	3.53864	4.09949	4.0071	2.99435	2.83502	3.17173	2.49611
Abi3	3.61339	5.20362	3.47098	3.26555	3.05693	3.21994	2.33449	3.48567	4.20577	2.2384	4.83659	3.51623	1.96351	4.29867	4.17762	3.77548
Abi3bp	0.439723	0.285125	0.905366	1.58464	0.0445257	0.107114	0.333978	0.0697917	0.143989	0.193008	0.146402	0.156373	0.432456	0.398264	1.17305	0.879695
Abl1	4.90592	7.75499	5.81384	6.75424	3.54692	2.77537	2.81172	3.92164	5.08482	4.5315	6.58122	7.164	4.51886	8.74848	9.16926	4.89451
Abl2	52.0333	35.5872	38.5726	40.2728	19.4446	16.6575	16.7605	14	18.5557	30.2741	28.0831	26.5393	38.1876	38.3006	37.0438	27.5578
Ablim1	1.56484	8.26743	5.6409	4.58741	1.0501	1.12321	2.26417	0.598912	0.315831	1.0317	0.569115	0.964508	3.63445	1.52024	1.41779	0.845005
Ablim2	0.0985257	0.108948	0.0914449	0.256534	0.194495	0.0932108	0.321926	0.101067	0.240146	0.154708	0.127564	0.202371	0.128625	0.10206	0.124488	0.310718
Ablim3	1.41437	7.51264	3.73592	3.08993	0.552134	0.456282	1.2581	0.0641122	0.030525	0.658774	0.30307	0.450421	0.263987	0.276773	0.540289	0.253221
Abr	64.3567	53.8463	57.9862	35.8543	68.4309	98.9443	78.3675	99.7149	78.4517	54.0095	57.5852	50.0392	52.8827	71.1662	66.7789	76.9434
Abra	0.100853	0.462503	0.19404	0	0.0491768	0.0236263	0.122643	0.256434	0.122007	0.0944052	0.0646155	0.103157	0	0	0.0316003	0.0953851
Abracl	66.4271	61.8004	61.3327	48.1711	87.4668	157.068	143.693	196.364	136.535	147.399	114.25	107.805	119.964	65.4523	72.732	112.007
Abt1	2.92289	2.85537	3.10501	1.7695	2.34225	2.88881	3.16217	2.84487	3.3335	2.77874	2.47382	2.25187	3.31175	2.23144	2.27563	2.27571
Abtb1	4.74512	4.27854	3.07364	4.87804	9.71516	6.70127	6.07779	7.52437	6.06223	4.57082	5.56128	4.43983	3.4067	6.64326	6.18156	3.54583
Abtb2	6.37357	5.75968	7.14831	3.84141	23.2698	16.1244	12.5293	12.3187	4.36384	9.26679	6.0066	7.32858	7.56939	5.1271	6.52329	4.64306
Acaa1a	15.2465	13.2892	10.6469	6.60998	15.8045	11.6528	15.6749	15.841	22.4526	22.5217	26.332	23.1864	16.1275	14.6494	16.7597	15.3992
Acaa1b	4.3208	3.60186	3.04079	1.33236	4.19675	3.34237	4.64547	4.6511	6.05183	6.41096	7.4925	5.75819	4.34081	3.33194	4.18405	3.37706
Acaa2	10.5408	9.46889	9.15245	4.36921	10.6056	7.43084	8.88305	9.70145	17.6935	16.804	20.6811	13.5529	9.2633	11.0997	12.9432	8.10797
Acaca	2.44012	2.58239	2.6936	2.29015	2.53536	2.33309	2.1695	2.06471	3.42064	3.09296	3.32365	3.40463	2.52886	2.74059	2.66592	2.28147
Acacb	0.175302	0.810882	0.469017	0.305034	0.0598186	0.10559	0.14557	0.0104273	0.00525802	0.144556	0.039353	0.0842034	0.10568	0.064177	0.109261	0.104134
Acad10	0.561537	0.812791	0.574426	0.487564	0.191615	0.172835	0.339289	0.312819	0.768458	0.651844	0.661481	0.479325	0.626616	0.435296	0.516673	0.57654
Acad11	1.06665	2.48016	1.61368	0.529065	0.597961	0.562748	1.14794	1.03207	2.08164	1.80993	1.85755	1.25919	1.37747	1.08338	1.8077	1.62288
Acad12	0.401679	0.789651	0.333861	0.759465	0.22429	0.035941	0.139994	0.214605	0.343545	0.285161	0.491377	0.667836	0.433155	0.517749	0.22842	0.218151
Acad8	2.33455	2.0596	2.24722	2.49237	0.980463	1.45871	1.25023	1.40788	2.36076	2.21047	2.6185	2.27797	1.19712	2.15816	2.62256	2.32831
Acad9	1.46747	2.04399	2.3999	1.23701	1.78944	1.86001	2.60523	1.89299	3.42	2.87172	2.90549	3.02586	1.97902	1.60673	1.57215	2.53066
Acadl	10.0348	11.5206	12.3949	7.04175	12.1698	9.67206	11.6202	10.1364	17.2942	14.0252	15.384	15.6675	12.5904	9.93618	15.4358	13.5923
Acadm	8.71308	9.85848	9.40638	10.5983	6.83109	7.25576	7.85307	7.85347	11.5568	9.74426	11.9318	10.2928	9.04507	11.5711	12.2517	8.93
Acads	4.2057	3.86999	2.95512	3.43437	3.87	2.55663	3.65977	3.5822	10.3943	7.5538	9.78881	8.93096	4.09902	6.06473	7.80285	5.88115
Acadsb	3.86026	3.29578	4.62099	3.70345	3.30179	2.65117	3.64959	3.77519	5.35279	5.00441	5.86893	5.56599	4.52843	5.58357	6.4274	4.97007
Acadvl	15.1113	15.4143	12.3163	8.70276	18	13.3796	14.8903	15.2485	20.5938	16.3792	18.4856	16.1761	12.1879	16.6842	15.144	13.2748
Acan	0.011267	0.10341	0.0976642	0	0.0492351	0	0.0613936	0.102695	0.0732905	0.0787637	0.10782	0.17213	0	0	0.0316376	0.127329
Acap1	0.278711	0.799059	1.07298	1.81189	4.17274	4.40664	2.44905	3.38805	0.549317	1.17717	0.531343	0.799799	1.79478	0.152055	0.481801	0.393299
Acap2	45.423	42.274	42.6985	24.9763	22.5487	29.7508	33.6385	34.5178	38.4386	39.1702	29.6594	32.4613	34.1566	31.799	32.4091	35.6492
Acap3	4.27274	4.15634	3.04337	2.84757	2.47194	1.48956	1.93956	1.81603	2.61384	2.05826	2.86339	2.96109	1.77271	2.58873	2.65018	1.44368
Acat1	10.9617	7.7461	6.16205	11.8119	4.12744	3.69775	3.99743	3.3956	5.15739	5.66914	6.92025	5.93945	3.12651	3.88662	3.42132	3.0362
Acat2	2.10967	3.26226	2.8623	0.657601	1.92211	2.14846	2.26339	2.27585	2.38039	2.20118	2.11925	2.22205	2.27342	2.38945	2.91042	2.82471
Acat3	9.27034	8.93739	9.79045	5.73175	6.48486	9.00117	10.0342	10.8194	13.9379	12.1631	10.9073	11.051	11.3238	10.8116	10.8585	10.9089
Acbd3	34.4327	31.1356	32.0435	25.4762	45.5004	59.418	59.0885	61.7513	47.7883	51.1464	41.593	41.6979	53.8533	45.4581	49.2013	52.8358
Acbd4	0.886062	1.16114	1.6646	0	0.0292273	0.0983943	0.109539	0.091577	0.145307	0.0562383	0.115289	0.184541	0.154845	0.468052	0.0940592	0.151916
Acbd5	9.42179	7.61696	8.89029	10.0718	6.81905	9.85523	10.0258	11.4618	14.4522	10.6777	13.8917	13.3653	8.80744	13.0236	14.3896	12.4033
Acbd6	7.36747	7.0803	8.00803	5.6302	6.24501	6.34663	8.60493	8.27458	12.0424	9.14059	11.905	11.5636	9.58814	6.25592	10.2408	8.62016
Accs	0.571701	0.43221	0.423139	0.456812	0.135058	0.432671	0.44927	0.422686	0.983288	1.25375	1.41023	0.94501	0.566279	1.05317	0.752403	0.611869
Accsl	0	0.0256597	0	0	0.0901773	0	0	0	0	0.0090926	0	0.0630972	0.119406	0	0.057971	0.0583619
Acd	5.99569	5.68167	5.3975	3.96374	5.74602	5.01509	4.98632	5.91753	8.05485	4.83776	7.00264	5.5096	4.49384	6.76966	5.44733	5.34044
Ace	22.5691	15.0369	20.6155	23.5019	3.4429	2.73332	5.06358	3.14221	1.992	2.34457	1.89274	2.06388	1.7828	2.22698	3.97463	2.41517
Ace2	0.0745508	0.114017	0.0717729	0.258825	0.236619	0.113506	0.163466	0.0820799	0.273166	0.427528	0.276073	0.27439	0.469624	0.498947	0.151678	0.354388
Acer1	0	0.0245296	0.0385992	0	0	0.0701335	0	0.152244	0.0482906	0.0934155	0.0426236	0.272208	0.0644219	0.15508	0.187611	0
Acer2	0.480728	1.91691	1.83224	0.626413	0.57414	0.552494	1.6237	0.385732	0.397917	0.783324	0.404541	0.533038	0.54327	0.504621	0.713196	0.320427
Acer3	9.37141	10.3922	8.36307	10.8293	6.33894	7.32784	7.25202	9.04739	10.245	12.0583	11.6944	11.2522	11.201	10.2174	11.0835	11.8674
Ache	0.159879	0.209522	0.307702	0.415432	1.67723	2.1625	1.93071	1.56088	2.38604	2.54096	3.14585	3.79518	0.443059	2.07572	2.88184	1.79152
Acin1	17.6012	19.1704	17.2993	15.6256	16.6207	19.2014	17.4119	19.4192	22.7819	19.0452	19.3651	18.8129	17.8481	28.4238	21.9461	16.4682
Acly	22.8994	20.2187	19.099	14.266	47.0818	37.6187	39.1064	33.7845	36.4594	33.2918	35.589	34.0955	26.9852	31.5791	29.7983	23.1905
Acmsd	0.0081768	0.148377	0.199753	0	0	0.0590464	0.242837	0.0641126	0	0.167321	0.0403589	0.0430595	0.203277	0.131038	0.0592645	0.11962
Acn9	0.204213	1.20065	1.17313	2.07178	0.41811	1.09586	0.770615	0.215544	2.34952	1.31353	2.09443	1.70869	0.965662	0.640303	2.5192	0.78047
Acnat1	0.00236812	0	0.0212842	0	0	0	0.0273416	0.0228547	0.0217623	0.0421194	0.0767053	0	0.0434581	0.0233933	0.0985984	0.0142356
Aco1	7.44038	7.16243	6.86421	3.04586	5.94183	5.38219	6.12472	7.04354	12.5512	9.03861	10.665	8.44949	8.04306	10.0073	10.6857	8.76447
Aco2	29.299	27.8385	26.1934	19.6988	28.2701	26.4706	31.0375	31.3448	48.4851	39.1255	44.2674	40.5181	29.4063	35.8557	35.0758	27.9055
Acot1	0.548597	0.321529	0.638711	0.399087	0.867029	0.340641	0.3355	0.585272	1.10869	0.804183	0.452945	0.515833	0.404294	0.563737	0.398536	0.305025
Acot11	0.367833	0.482262	0.368404	0.460496	0.843472	0.590803	0.847871	0.637769	0.652379	0.735422	0.944478	0.889723	0.448992	0.758508	0.689114	0.589216
Acot13	9.13034	11.4437	9.92379	10.8902	6.69853	6.17799	6.15493	9.35062	20.0444	14.5238	16.9942	14.7693	6.58566	13.5351	16.0755	10.2084
Acot2	1.88464	0.922938	1.73724	1.64961	1.21851	0.449016	0.844798	0.699369	1.68426	0.843376	1.32571	1.3225	0.882956	0.475619	1.47568	0.842105
Acot4	0.149427	0.122396	0	0.388425	0	0.0273981	0.0178036	0.0148796	0.00708554	0.0137156	0.0249623	0.0200181	0	0	0.0458553	0.0278414
Acot5	0	0	0	0.205339	0	0	0	0.122694	0	0.0188125	0.0257727	0.0273953	0	0	0.0377952	0.0759368
Acot6	0.0486139	0.222946	0.654764	0.672842	0.6934	1.7604	1.88955	1.90354	1.23978	1.08651	1.40847	1.5687	1.67703	3.28596	3.07289	2.14611
Acot7	6.65005	8.03678	5.87305	5.64249	13.4125	16.3305	20.171	21.9927	20.8685	17.9522	16.5573	13.6134	9.77693	12.6414	12.87	13.9929
Acot8	3.0078	4.15177	3.82836	2.51937	4.16093	3.51218	3.86183	3.72273	5.80307	4.74726	3.82252	4.05021	1.59647	3.94399	2.8796	3.04152
Acot9	46.1216	31.564	37.604	25.3211	33.5802	36.6804	39.9041	42.9988	32.1254	29.3624	26.3023	22.0681	33.5536	21.9517	20.8335	24.968
Acox1	13.1046	15.4198	14.958	11.6758	8.22217	8.06787	8.33146	8.07213	14.2531	10.9177	12.8628	11.9313	8.24055	13.4935	14.005	11.676
Acox3	9.69743	8.26535	7.32378	6.00417	8.34368	7.46109	7.56368	6.71046	10.1497	9.87456	11.9407	10.5863	11.6315	15.3961	14.5453	10.5917
Acoxl	0.44945	0.294555	0.346108	0.31189	1.62569	1.48245	1.72841	1.79383	0.274455	1.0917	0.349519	0.430278	0.881063	0.261883	0.67117	0.856645
Acp1	4.23011	4.1406	3.86062	3.4323	4.94898	5.40517	5.32841	7.4308	12.5171	10.2116	10.2874	9.51394	6.32224	5.9157	5.7559	6.38512
Acp2	18.2302	18.4155	14.6374	10.7175	13.6967	16.0597	16.6127	18.2428	28.8099	16.9027	23.0906	18.6364	13.0097	17.9235	17.6412	20.6832
Acp5	39.8414	29.2322	31.8628	23.0952	110.295	157.811	173.497	123.841	202.647	168.351	123.731	84.5933	135.686	97.8969	109.733	153.51
Acp6	2.3283	2.95119	2.09373	2.101	0.725406	1.14495	1.27036	1.18861	3.57282	2.53569	2.67763	2.64363	2.16079	3.30017	3.26224	1.87482
Acpl2	0.13674	0.0716951	0.605518	0.284777	0.195972	0.188511	0.093277	0.215943	0.431527	0.359179	0.441749	0.5697	0.352273	0.568068	0.810953	0.382096
Acpp	0.262054	0.372927	0.304503	0.975826	3.91589	3.95351	3.17107	3.51264	0.247932	0.769034	0.565152	0.402407	0.821805	0.164079	0.522073	0.162248
Acpt	0	0.141683	0.138661	0	0.0312739	0.015039	0	0	0	0.010027	0.0137059	0.00548322	0	0	0	0.020309
Acr	0	0.0394551	0.290389	0	0	0.0156171	0.0212262	0	0.0062195	0.00668314	0.0305114	0.00486684	0.00737922	0	0	0
Acrbp	1.92278	2.76646	2.2566	1.51737	1.29845	1.23363	1.61708	0.872516	1.317	1.32425	1.20272	2.28682	1.48708	1.8794	2.06806	1.70208
Acrv1	0.172247	0	0	0	0	0	0.107322	0	0	0.246675	0.114492	0.355599	0	0	0.166267	0
Acsbg1	0.0928381	0.141965	0.178724	0	0.0273518	0.00658246	0.00570328	0.0142996	0.00680945	0.0131813	0	0	0	0	0	0
Acsf2	0.862612	1.17173	0.883967	0.289736	0.683655	0.35701	0.58244	0.357032	0.886367	1.02323	0.962607	1.16922	1.71669	1.06461	0.971787	1.05883
Acsf3	0.790054	0.802417	0.646237	1.23182	0.566145	0.699735	0.925221	0.675214	1.78736	1.34697	1.73625	1.58576	0.963876	0.387456	0.962152	0.707444
Acsl1	13.8494	18.7744	18.0581	10.4066	20.5886	21.9595	24.4413	25.9842	23.5702	17.524	15.4604	11.8934	20.3409	19.1322	16.6009	19.4839
Acsl3	3.7591	5.92483	5.5581	4.00215	2.49124	2.27941	2.18536	2.10816	2.10643	2.43365	2.86455	3.6971	4.58091	6.74859	6.38463	4.17831
Acsl4	24.9628	16.1355	17.5063	19.0754	23.0169	25.0404	25.0583	25.857	25.223	21.3224	21.7144	23.7574	17.5071	19.8499	21.4271	19.6823
Acsl5	31.6662	30.6522	27.6963	17.4743	26.5983	26.0923	26.1598	27.4067	41.826	35.2338	34.8291	30.5638	26.4777	33.2311	33.4947	34.8008
Acsm4	0	0.0531655	0	0	0	0	0.0366288	0	0	0	0	0	0.0585026	0.186056	0.113303	0
Acss1	4.20003	4.6677	3.72331	5.65083	1.81048	2.42704	1.99133	2.01772	4.15454	3.60969	6.23281	5.2375	5.372	4.25788	5.5647	5.17417
Acss2	1.75603	1.03179	1.22402	2.52107	0.80584	0.596183	0.619417	0.776797	0.801128	0.665815	0.638417	0.78255	0.656793	0.793792	0.658218	0.563599
Acta1	1.22189	2.37705	1.02138	1.58255	0.861324	1.27806	1.68309	0.857969	1.79446	1.6593	1.00323	1.07147	1.37313	1.16916	0.892103	1.51344
Acta2	5.40038	33.8844	40.7483	28.2661	5.94042	7.56547	13.8411	3.72837	2.12738	7.20935	2.88199	4.20189	4.79113	5.78468	12.8385	6.52821
Actb	2501.93	2284.31	2048.24	1738.9	3329.32	3149.15	3187.56	3259.28	4635.06	3873.16	4271.13	3886.95	1966.13	2341.54	2411.19	2142.96
Actc1	4.32883	11.083	7.76774	5.43305	1.43238	2.35801	2.9626	1.11892	0.901924	1.85436	0.999275	2.57754	1.07744	2.34298	1.33552	2.24748
Actg1	962.452	797.58	749.508	673.397	979.482	808.015	957.761	878.592	925.118	762.211	914.016	865.139	678.037	650.467	727.471	640.913
Actg2	0.0698209	0.457261	0.537026	0	0	0.119345	0.0514652	0.129329	0.122839	0.079095	0.108936	0.086102	0.576904	0.129971	0.318518	0.158309
Actl10	0.361131	0.0394245	0.173652	0.623714	0.12323	0.0591661	0.153484	0.0642006	0.183217	0.059056	0.0809234	0.0429934	0.244664	0.195734	0.0791048	0.0397159
Actl6a	9.47199	9.04557	9.32853	3.71246	10.2911	8.7473	10.0791	10.9262	18.4346	12.4439	15.1664	12.5438	6.32844	9.2391	7.82011	9.14536
Actl7a	0.180164	0.196685	0	0	0	0.050155	0.108466	0.0544335	0	0.0333947	0	0.0364849	0	0.166236	0	0
Actl7b	0.383911	0.0419086	0.246113	0	0.0187805	0.00903703	0.0391417	0.0196297	0	0.0120603	0	0.0131986	0.0248799	0.0201037	0	0
Actn1	4.32186	6.62958	7.49432	6.83784	16.5158	17.0164	15.1142	13.2635	14.0465	14.2282	10.5048	8.84934	13.9765	21.1272	20.018	14.2434
Actn2	0.429924	1.05192	0.71735	0.298398	0.0880225	0.211663	0.232145	0.168542	0.014587	0.15055	0.115737	0.102919	0.0194308	0.0939714	0.264387	0.171565
Actn3	0.0296784	0.0583511	0.0285683	0.308938	0.126843	0.13424	0.190236	0.159019	0.429014	0.187217	0.155692	0.106855	0.0840074	0.406681	0.261352	0.214487
Actn4	26.2193	29.968	32.6767	26.1213	27.7263	28.1637	31.1439	29.0904	49.1631	43.3444	46.0592	36.3311	28.3356	37.5948	41.253	32.3315
Actr10	7.1325	6.64147	7.39268	4.15438	7.8384	8.91668	9.19985	9.87437	12.1698	8.61648	9.34888	9.35303	7.24001	5.94983	7.30279	8.08009
Actr1a	26.7961	27.5839	22.9568	22.8311	28.554	27.6616	30.1728	35.411	46.8496	32.2965	40.4512	35.5459	25.6223	36.692	31.8142	27.6211
Actr1b	25.9777	21.1936	18.4228	15.7743	17.2684	17.9257	20.3779	20.4495	21.5624	21.4522	22.6188	20.5774	29.6677	29.2557	29.6143	26.6113
Actr2	99.2174	84.7155	91.5569	73.1015	112.632	135.224	138.052	154.179	192.023	182.768	184.789	168.567	105.817	101.05	109.959	129.452
Actr3	244.356	198.299	199.39	159.194	0.311074	0.0298701	0.129142	0.518583	9.77364	6.79746	10.3771	9.5931	2.92334	5.4672	4.47278	3.56861
Actr3b	0.0555487	0.0682323	0.450857	0.540303	0.19555	0.49324	0.365772	0.611833	0.606461	0.484906	0.706595	0.922991	0.420712	0.98674	0.973866	0.379322
Actr5	2.84571	3.63391	3.6165	3.03514	2.91315	3.28565	3.3413	3.43061	4.52702	3.19493	3.71475	2.74746	2.15146	3.81997	3.17099	2.17956
Actr6	1.8321	1.7146	1.56095	1.62921	1.1789	1.33842	0.756978	0.949749	3.05646	1.95353	2.25275	2.47362	1.84442	1.81945	2.30622	2.24956
Actr8	4.20533	4.51144	4.00696	3.85595	2.44794	2.98183	2.94913	3.61121	7.23004	4.13552	5.02924	4.34321	4.19148	6.73674	6.34992	4.61955
Acvr1	2.22717	2.60755	2.81127	3.23551	2.56505	1.24494	1.68989	1.12432	1.84485	1.68804	2.20344	2.72028	1.69849	2.2619	2.40622	2.67972
Acvr1b	3.03891	3.89837	2.92557	4.59886	7.20566	7.60964	7.27637	8.94377	6.29392	5.93663	5.32621	4.68417	4.87782	4.28931	4.15957	5.34158
Acvr1c	0.0286205	0.00625364	0.00918746	0.0995901	0.216017	0.466905	0.695543	0.563017	0.857093	0.535341	0.591222	0.716883	0.321714	0.401068	0.659083	0.34875
Acvr2a	2.59814	2.7713	3.24282	2.45022	2.61463	4.40144	3.39605	3.9276	3.04664	2.63069	2.9915	3.58225	2.44872	3.39724	3.30191	2.89019
Acvr2b	0.31448	0.824072	0.30251	1.08753	0.321933	0.283493	0.401268	0.447516	0.372569	0.343164	0.352446	0.299913	0.426184	0.398512	0.482517	0.173263
Acvrl1	11.1477	15.3104	13.7254	11.6881	7.34475	6.79229	8.64194	6.24918	7.50915	6.59467	7.9601	6.73645	6.04503	9.59113	10.2291	7.62652
Acy1	1.19591	2.63128	1.87446	0	0.832385	0.3283	0.372352	0.262223	0.0999052	0.183733	0.0439841	0.0917591	0.0265763	0.139871	0.0905116	0.150576
Acy3	0.600993	0.70859	0.809178	0	0.038724	0.0419288	0.0524845	0	0.0543477	0.0290729	0.0318138	0.0272559	0.0449356	0.0415319	0.0818881	0.0126355
Acyp1	2.62142	2.24942	1.72775	0	0.0424454	0.0714784	0.132999	0.133072	0.0321376	0.14306	0.17678	0.0894534	0.615177	0.0681114	0.218701	0.234872
Acyp2	0.93944	1.63808	1.75161	1.5997	0.801427	1.07197	1.64852	0.165828	1.495	1.01263	0.699324	1.54054	0.317604	0.662435	0.612382	1.31155
Ada	3.03932	3.22494	2.77196	2.17298	1.01748	1.59787	1.13693	0.839092	2.58055	3.2239	3.09992	2.50964	2.0587	2.448	2.89409	2.46034
Adal	0.749899	0.958218	1.26294	0.779705	0.537369	0.904105	0.814483	0.721115	2.51669	1.25422	1.22768	0.941046	0.965752	1.18563	1.30839	0.696708
Adam10	8.26798	9.56838	8.98466	10.1088	16.6469	16.0839	14.6075	16.7539	26.1308	26.6979	29.2034	24.4646	15.8401	21.6486	23.2693	17.577
Adam11	0.0544936	0.0833499	0.015789	0.189395	1.89576	0.466109	0.513344	1.51787	8.05437	11.489	17.8837	12.5881	8.11422	12.098	14.9645	7.9056
Adam12	0.0215754	0.148518	0.0571455	0	0.0215363	0.0207233	0.107697	0.0450113	0	0.0276512	0.00944161	0.0605136	0.0285291	0.0230375	0	0.0140191
Adam15	45.7204	56.8642	41.6299	44.8911	27.7282	25.882	34.0972	38.3731	45.7276	43.7686	53.1547	53.6621	27.7119	41.7603	42.7646	38.627
Adam17	67.9957	70.048	73.4161	38.7522	59.9824	86.9051	84.5103	97.3409	89.5477	68.0342	68.6375	63.7727	55.3001	65.5538	63.3885	78.4289
Adam19	5.75326	7.73099	6.18018	5.70485	6.4226	3.64936	2.69519	2.28501	1.93739	2.17055	2.29644	2.48153	2.2068	4.11365	3.96536	2.61612
Adam1a	0.731624	1.35708	1.14283	0.574957	0.353284	0.944722	1.06522	0.649447	0.555073	0.634532	0.520278	1.09071	0.617667	0.648893	0.727699	0.633667
Adam1b	0.1337	0.175245	0.085799	0	0.444831	1.20488	0.122136	0.921206	0.510107	0.562822	0	0.407976	0.195918	1.0756	0.945103	0.561584
Adam2	0	0	0.0325668	0	0	0	0	0	0.0391304	0.0252426	0.0243458	0.0184098	0.034741	0.0560458	0	0.0170535
Adam21	0.0588403	0.0192812	0.0849599	0	0	0.0361155	0.0703915	0.0588361	0.0747043	0.0361484	0.0493608	0.0263735	0.0372861	0.0200856	0.0483495	0.0733348
Adam22	0.674308	1.64827	1.20656	1.04543	0.158403	0.161873	0.186596	0.077967	0.102112	0.275603	0.216596	0.177543	0.239034	0.421708	0.444346	0.267687
Adam23	0.357004	0.29286	0.200638	0	0.341426	0.0409318	0.777905	0	0.08441	0.511276	0.261362	0.593254	0.621086	0.179695	0.218745	0.765833
Adam3	0.317699	0.208203	0.091739	0.330606	2.4923	1.35064	1.03077	1.35846	3.90332	2.64112	3.22294	2.4204	1.49491	3.08203	2.45784	2.65749
Adam30	0.91828	0.746156	0.954445	0.381955	1.31606	0.741117	0.375506	0.667218	0.466972	0.493924	0.527215	0.842969	0.323664	0.320472	0.314409	0.170662
Adam32	0.176852	0.208605	0.272332	0	0.015528	0.0253904	0.0068148	0	0.0440725	0.040248	0.00955618	0.0229838	0.0216548	0.0700309	0.0754768	0.0213072
Adam33	1.41042	1.4478	1.62397	1.43972	0.0282996	0.190622	0.0353668	0.115225	0.014071	0.19976	0.161308	0.218504	0.112488	0.30231	0.255121	0.165577
Adam4	0.111813	0.0976923	0.0717376	0	0	0.0177947	0.200238	0.0386377	0.0183886	0.0237197	0	0.0259345	0	0	0.0714277	0
Adam5	0.0334966	0.153677	0.0644842	0	0	0.0646165	0.0159923	0.0200507	0.0381873	0.00615938	0.0168219	0	0.012707	0	0	0
Adam8	21.4611	21.9472	23.0723	16.1283	256.025	176.456	180.831	189.624	270.558	172.375	209.144	186.617	70.5514	138.206	124.978	87.6764
Adam9	39.8098	31.9593	33.8108	30.0824	28.8143	30.5584	31.503	32.7492	62.6691	61.0021	61.1922	55.8787	54.9959	57.9703	58.9294	48.8413
Adamdec1	0.0359183	0.0941488	0.103705	0.373546	0.0808778	0.0971855	0.1514	0.295406	0.0602482	0.259033	0.141735	0.226536	0.0267743	0.0861013	0.13002	0.183411
Adamts1	10.4602	39.9157	49.505	46.1387	9.35638	10.8803	33.7799	4.36721	1.92219	9.69413	3.87924	6.58921	7.31397	8.43977	11.6261	11.4648
Adamts10	3.42397	5.02959	5.02188	5.18553	1.12794	1.82281	1.74496	1.75077	1.75593	1.81508	1.9648	2.55037	2.24891	3.18746	3.85062	3.12525
Adamts12	0.146783	0.227441	0.526896	0.696202	0.0273203	0.0394493	0.125328	0.0571327	0.054413	0.153605	0.113816	0.1153	0.244329	0.468532	0.7571	0.472196
Adamts13	0.0183292	0.0480593	0	0	0	0.0200709	0	0.0435756	0.00414726	0.0294202	0.0670815	0.0584718	0.00552969	0.133328	0.0268509	0.027049
Adamts14	0.564058	0.316934	0.775974	0.336193	0.148481	0.142912	0.206349	0.0718614	0.0328492	0.0953756	0.028936	0.139186	0.163927	0.0530114	0.244486	0.139784
Adamts15	0.224815	0.239489	0.338294	0.439808	0.407516	0.51192	0.490547	0.425824	0.416726	0.784733	0.476399	0.52472	0.363422	0.46001	0.364494	0.250467
Adamts17	0.124285	0.0543171	0.0398978	0.144088	0.0141367	0.0498967	0.0298448	0.0443428	0.0127416	0.018815	0.0309959	0.0596567	0.0468241	0.0909035	0.110082	0.0737526
Adamts19	0.0179799	0.0353579	0.0865675	0	0.211266	0.0846442	0.0439637	0	0	0.0564206	0.0308585	0.0740333	0	0	0.0679561	0.0913742
Adamts2	1.40212	1.54159	3.87571	4.71313	0.625073	0.356399	1.03213	0.14514	0.380046	0.817259	0.52774	0.715358	2.16201	3.44086	7.31996	3.23877
Adamts3	0.0546246	0	0.126267	0	0.464727	0.0740208	0	0.160326	0	0.0489629	0	0.106441	0	0	0	0
Adamts4	0.599346	2.47791	3.63981	4.32348	3.06775	3.88251	13.755	2.07114	0.798218	3.15784	0.579305	1.35882	2.98523	2.59866	2.78081	4.08399
Adamts5	0.857274	0.909947	2.40827	3.19629	0.0522374	0.160941	0.335585	0.120192	0.11448	0.241762	0.123714	0.272046	0.346072	0.325013	0.585931	0.300055
Adamts6	0.295446	0.524046	0.485325	1.26867	0.391403	0.359577	0.289247	0.29755	0.427249	0.417058	0.327629	0.475203	0.553884	0.457183	0.813789	0.382528
Adamts7	0.0937537	0.419968	0.436379	0.162994	0.35191	0.230946	0.353476	0.200672	0.0796283	0.179821	0.182365	0.202445	0.127153	0.308431	0.350432	0.250242
Adamts8	0.0932937	0.168159	0.381741	0	0.706818	0.21181	0.292721	0.0918814	0.0436736	0.225122	0.0386438	0.184131	0	0.278794	0	0
Adamts9	0.855166	2.86634	3.32086	2.30267	1.60966	2.10676	6.65366	0.811986	0.414783	1.15219	0.588222	0.923581	0.907307	0.741498	1.11923	1.21548
Adamtsl1	0.04223	0.283778	0.610108	0.220421	0.74055	0.354749	0.218711	0.439518	0.522065	0.437155	0.184976	1.02594	0.41971	1.4403	1.15032	1.01197
Adamtsl2	2.18023	1.56668	5.79095	3.83004	0.0537808	0.116406	0.257607	0.0842692	0.0936035	0.284657	0.129653	0.45294	1.15758	2.01079	4.82979	2.44737
Adamtsl3	0.409592	0.619092	1.58892	1.18757	0.104825	0.0784924	0.199185	0.060901	0.12181	0.108543	0.0973913	0.1721	0.316358	0.686975	1.71921	0.61562
Adamtsl4	2.41039	3.53327	3.52336	2.96871	8.74845	4.28443	4.6362	5.22713	2.75644	3.82294	3.22553	2.97772	1.82747	2.95077	2.65809	2.59859
Adamtsl5	4.52178	5.47313	5.19193	1.50083	2.42116	2.1681	1.9147	1.89723	0.577058	2.06263	0.958635	1.02536	1.4248	0.579544	1.23209	0.708061
Adap1	7.51424	5.08977	5.38906	4.50836	7.39646	8.5694	8.95655	9.57364	11.0785	8.81591	13.8224	10.831	8.81548	11.0729	8.34963	9.28116
Adap2	35.1734	45.7136	46.3147	38.4515	12.8268	14.9714	19.7088	18.4049	26.9492	38.2879	28.0561	28.0739	39.4785	31.1559	32.0663	36.445
Adar	30.3169	31.4215	33.4098	15.4414	14.6685	26.2306	25.9334	27.1819	19.6206	31.2549	15.1137	15.2195	34.7872	15.5381	16.1421	33.3969
Adarb1	1.51949	2.5117	2.38629	1.19	0.7135	0.594266	0.875362	0.419083	0.434975	0.669717	0.375487	0.593193	0.750823	1.1634	1.28395	1.12193
Adat1	0.242938	0.530741	0.753582	0.562194	0.359227	0.21265	0.172631	0.23091	0.357243	0.268117	0.145341	0.271476	0.274504	0.708316	0.249031	0.646581
Adat2	1.24821	1.10371	1.26035	0	0.0690484	0.0885821	0.0575405	0.096198	0.114497	0.0664787	0.121078	0.0484917	0.137198	0.0246112	0.0592868	0.149769
Adat3	1.35437	1.56293	0.930246	1.33581	1.65056	1.01414	0.904175	0.894021	1.96238	0.990884	1.3329	1.15585	0.786423	1.74585	1.05916	0.850221
Adc	0.59795	0.512309	0.309778	0.955286	0.502844	0.276457	0.468883	0.30022	0.297766	0.614701	0.514337	0.353085	0.856392	0.076795	0.709257	0.591953
Adck1	3.1178	1.81878	2.15885	0.790604	1.75154	1.32841	2.02424	2.03117	3.05458	3.56595	2.89912	2.88983	2.47406	3.02606	2.80364	2.64903
Adck2	0.814775	1.33508	0.738292	0.998658	1.20206	0.743465	1.05268	1.05085	0.96395	0.70057	1.18291	1.25735	0.796135	0.917765	1.1215	0.845733
Adck3	0.838286	1.07076	1.23053	1.56806	0.751018	0.660476	0.866963	0.672463	0.646221	0.551614	0.799229	0.727024	2.52023	1.36502	1.21561	0.93745
Adck4	5.49687	5.19396	4.21638	4.96815	4.68928	4.46856	5.1395	6.04238	7.20887	7.20869	6.52055	5.76745	9.44915	4.9483	5.89958	6.68377
Adck5	1.5562	1.95195	2.4073	1.79562	0.619676	0.89126	1.06504	1.28994	1.68797	1.74229	1.3734	1.2687	1.26031	0.988675	1.39286	1.08898
Adcy1	0	0.0175803	0.0193717	0.233394	0	0.12143	0.0780842	0.113001	0.143416	0.034687	0.158108	0.0252851	0.095569	0.0769111	0.139267	0.140425
Adcy10	0.064196	0.0631235	0.0463652	0	0	0.239393	0.41429	0.188983	0.0899235	0.202957	0.119031	0.0316878	0.629638	0.529706	0.291115	0.381023
Adcy3	1.46991	1.83967	1.90205	2.41987	0.440251	0.364565	0.49514	0.505096	1.61867	2.57821	2.82113	1.97746	3.45248	6.75996	6.34208	2.99348
Adcy4	0.775878	6.16797	5.90341	2.86783	1.05048	1.51591	2.95643	0.5621	0.331305	1.44674	0.561547	0.971229	0.644818	0.438062	0.824794	0.949705
Adcy5	0.214972	0.823835	1.28985	0.689882	1.99405	1.22583	2.05423	2.53094	2.38133	1.53283	2.86031	2.28007	1.69396	4.43441	5.0864	3.58634
Adcy6	1.42334	3.21595	3.36701	3.17209	0.551706	0.571933	1.20344	0.354984	0.359212	0.590804	0.434238	0.537275	0.777809	0.500309	0.665501	0.81183
Adcy7	40.517	39.36	35.2569	39.4669	18.8958	20.2796	16.982	18.5343	17.8989	23.2524	23.8147	26.1022	22.6093	22.8916	22.3603	19.3425
Adcy9	2.73368	3.62091	2.52337	1.76909	0.810589	0.581962	0.683772	0.726181	0.912417	1.16494	1.21003	1.34267	1.29116	1.6732	1.81511	1.13131
Adcyap1r1	0.227806	0.18599	0.312268	0.140868	1.8005	2.22411	2.03248	2.00967	1.71865	1.95252	1.24013	1.61538	0.980742	0.749742	1.48757	0.620678
Add1	16.8041	20.3866	17.7046	15.0307	15.6157	14.3646	18.1562	16.1916	19.9101	18.179	19.0683	18.6642	13.5326	19.8977	17.993	14.9013
Add2	0	0.00225485	0	0	0	0	0.057797	0	0	0.40727	0.0317018	0.231342	0	0.121803	0.1605	0
Add3	14.9011	14.6192	12.6074	10.4354	5.88758	5.30374	4.79253	5.21616	5.59765	7.7439	7.95221	8.13574	6.7376	5.19967	7.10978	3.71167
Adgb	0.99327	0.630114	0.539966	0.334207	1.88602	2.0797	1.4359	1.28585	0.849028	1.22465	0.640015	0.784064	0.847371	0.632384	0.295874	0.630662
Adh1	0.755676	2.69949	2.70808	2.13301	0.715439	0.171981	0.372182	0.33609	0.0177731	0.194874	0.32917	0.676852	12.3407	1.86824	1.12758	0.185635
Adh4	0.0700016	0	0.0336508	0	0.0321177	0	0.0888738	0	0	0.00683877	0.0234326	0	0	0.135949	0.0206128	0.137929
Adh5	12.3465	14.6343	15.267	10.3594	15.5883	16.5593	18.5683	18.8783	32.8752	26.1365	30.0658	25.246	16.0527	20.6566	21.0974	17.852
Adh7	0	0	0.0810736	0	0	0	0.115241	0	0.0687803	0.0443331	0.0303937	0	0	0	0.0445496	0
Adhfe1	0.326087	0.213717	0.132596	0	0.0294448	0.0141608	0.0122614	0.0307524	0.0299047	0.0308664	0.0258103	0.0632999	0	0.0635359	0	0.0382596
Adi1	0.586394	0.9429	1.38451	1.10596	0.600291	0.856227	1.28661	0.910258	5.25045	2.46909	4.27756	3.48831	1.76994	3.2418	2.76907	3.03035
Adig	0	0.110676	0	0	0	0.0420839	0	0	0.0434751	0.0560719	0.0191808	0	0.028988	0	0	0.0566932
Adipor1	59.4258	54.2374	51.4073	47.7536	83.105	67.7058	66.3842	70.6663	74.4894	60.5113	72.2645	60.7649	65.0802	87.5734	90.3155	68.2184
Adipor2	15.7067	14.3785	12.7751	14.428	17.8558	14.2057	13.5097	14.376	16.6175	12.2742	16.2772	14.1198	11.379	16.1025	16.0631	13.8647
Adk	6.95507	4.89875	6.00789	6.10624	3.62263	3.57985	4.39604	4.777	10.9017	8.44879	9.47877	9.17028	4.63853	6.06763	5.14643	4.45169
Adm	2.44455	4.63009	5.27284	1.36812	0.608714	2.2075	4.88318	1.47929	0.603001	0.950117	0.296037	0.801495	2.64059	2.07381	1.12828	1.69776
Adnp	5.75692	7.31161	7.56856	8.21367	7.62319	6.63593	6.63018	5.34425	7.15809	6.1435	7.4572	7.64021	5.76006	6.98477	6.81461	5.88198
Adnp2	12.9105	12.9311	15.7907	8.38519	10.3137	8.89473	11.8141	10.3484	9.16781	7.42806	6.73297	6.01676	6.81778	8.01768	8.60549	8.91352
Ado	4.59408	3.63103	4.42368	1.97113	4.32878	6.63055	5.63871	6.41228	8.78365	3.97061	8.06111	6.93948	3.43561	4.20499	4.83718	6.10085
Adora1	0.0673661	0.0220796	0.0324352	0.175638	0.271352	0.623478	1.19265	0.377849	0.539574	1.98194	0.621057	0.613314	1.57735	0.997618	1.12545	2.91811
Adora2a	9.06476	9.15612	8.65895	3.19054	25.6061	35.9942	37.1615	33.5796	11.4233	10.42	10.4639	7.7999	8.40846	2.93809	2.91763	5.52277
Adora2b	7.82098	6.19279	5.90866	8.46793	34.8251	40.9197	36.1574	39.7517	15.2329	16.2972	14.7149	15.0776	6.99081	11.0614	11.7099	14.4181
Adora3	0.462234	0.197371	0.249777	0	0.163105	0.137193	0.0339241	0.127656	0.0506241	0.104474	0.035729	0.142759	0	0.130219	0.0524407	0.0264181
Adpgk	3.3954	3.86514	5.62614	4.36906	3.97754	3.859	4.53352	3.55372	5.72685	6.26773	5.74686	5.91378	6.76233	4.27756	5.07132	5.20666
Adprh	20.1419	16.4647	17.8447	13.5298	32.0614	32.801	35.99	36.5633	31.646	25.9529	25.9142	25.4668	18.1062	16.5593	16.3727	21.396
Adprhl1	0.066941	1.35911	0.579285	0	0.0756485	0.0545484	0.0786919	0	0.0751561	0.0363538	0.0497186	0.0264977	0.0250445	0.120881	0.048656	0.0245232
Adprhl2	3.00491	5.1169	5.0081	3.45653	4.71673	6.69311	6.46667	5.98014	5.99252	4.47366	6.52249	5.14571	4.61386	3.75765	4.29798	4.13508
Adprm	4.18091	2.50042	3.72943	0.627868	5.52058	5.3904	5.94862	7.88487	7.07023	5.40995	4.20908	4.58761	4.55666	3.34948	3.46407	3.43818
Adra1a	0.184183	0.101692	0.0344915	0	0.0253401	0.0609465	0.116117	0.0264733	0.0252058	0.0325205	0	0.0355781	0.0167826	0.0270802	0.0652604	0.0164797
Adra1d	0.10862	0.0949044	0.174228	0.753061	0.801241	0.6236	1.00014	0.876115	1.68676	1.12454	1.58814	1.52347	0.303155	0.568988	1.61962	0.890469
Adra2a	0.266916	0.102055	0.0856633	0.231794	0.455402	0.109545	0.161292	0.16655	0.101948	0.124232	0.0898386	0.287852	0.105569	0.243496	0.117308	0.0592707
Adra2b	0.150145	0.182771	0.247825	0	0.1975	0.094644	0.163428	0.205234	0.0487643	0.0628285	0.10794	0.136965	0	0	0.126396	0
Adra2c	0	0.174649	0.102612	0.277511	0	0.047435	0.0268946	0.0206067	0	0.0189901	0.00864438	0	0.0261195	0	0.038101	0.0256805
Adrb1	1.21467	0.977925	0.83504	1.44396	0.369416	0.177367	0.178933	0.0641532	0.0305137	0.137696	0.0808636	0.300733	0.244482	0.0651969	0.355709	0.198435
Adrb2	23.5957	24.4598	19.6468	25.8347	19.1904	13.9754	10.29	10.8558	4.68171	11.075	8.37068	11.3614	12.4017	9.63444	11.9635	6.48531
Adrbk1	35.4006	38.1164	29.2957	30.6868	32.9076	26.195	24.0996	25.2649	31.4652	30.205	37.2443	36.8534	27.6598	33.7721	35.4123	31.0633
Adrbk2	13.3133	11.8338	12.165	8.79463	10.4315	17.2657	17.1651	14.5753	14.759	8.60355	10.619	10.1328	9.00316	11.5045	8.11606	12.6653
Adrm1	30.1494	33.2059	27.0865	21.7329	33.1313	32.6525	35.5654	43.9379	51.7258	33.5511	37.3541	33.81	24.8434	38.9088	36.5713	31.2591
Adsl	3.37428	4.07964	4.11215	3.32598	3.37528	3.94107	4.0065	3.77995	6.09534	4.49924	4.77079	4.36796	2.67428	3.06945	3.35158	3.71299
Adss	50.2729	33.1222	36.7048	30.599	57.521	60.0045	70.7048	68.0019	66.8295	68.5938	60.3835	56.9715	81.7235	53.6514	59.2726	52.1556
Adssl1	10.0058	5.22471	6.95728	4.11289	36.6617	31.8141	34.7717	30.7748	38.4906	30.5769	34.5332	26.9751	13.6279	18.7911	19.0918	16.0913
Adtrp	0.24834	0.0697417	0.341446	0	0	0.143358	0.0909635	0.0761127	0.0295978	0.116431	0.0319933	0.166724	0.0395184	0	0.18755	0.0469924
Aebp1	0.853915	1.1877	2.38637	3.90753	0.596981	0.943738	2.19461	0.401053	0.350065	0.691221	0.542136	0.53919	2.41483	1.98431	4.25687	1.91537
Aebp2	28.0074	34.5319	31.3064	17.0664	43.2828	74.0317	63.4864	73.2646	51.9646	44.4734	37.3584	32.0939	40.8451	39.1453	36.5619	47.712
Aen	9.30396	9.44074	10.7593	5.10813	4.95145	5.27893	6.66851	7.31541	8.83602	8.9645	6.27956	6.01716	8.54718	6.08743	6.46121	7.00155
Aes	40.1111	44.3979	37.0926	39.5844	18.1654	15.0808	23.3803	21.8835	62.3886	46.948	58.3182	56.0531	46.4179	75.4118	75.0493	55.0218
AF251705	74.0338	56.7298	49.8786	58.6421	40.5854	28.5253	37.061	34.9466	100.167	77.1107	97.6003	83.7668	100.527	115.694	130.362	109.821
AF366264	0	0.0628848	0.0635	0	0	0.0878627	0.0167896	0	0.0226885	0.102422	0.0800938	0.0959436	0.0302608	0.194398	0.0293809	0.1479
AF529169	0.039669	0.0650061	0.0572948	0	0	0.029583	0.0255807	0.0642006	0.274826	0.137797	0.161847	0.171974	0.0815545	0	0.0395524	0.158864
Afap1	0.464472	1.25912	1.40244	1.04805	1.11802	0.78557	1.22258	0.913763	0.799892	0.499617	0.557919	0.632822	0.792673	0.495971	1.16782	0.832028
Afap1l1	4.76864	12.2401	9.5424	6.24174	1.66129	1.58595	3.85415	0.854429	0.495737	2.12379	1.19876	1.70446	0.694013	1.22904	1.41516	1.03049
Afap1l2	0.172537	0.593784	0.539936	0.674228	0.0662251	0.265567	0.239217	0.0922765	0.0109775	0.148946	0.0387128	0.0620254	0.0877375	0.141679	0.19907	0.0574845
Aff1	27.1718	19.7774	21.881	24.6785	29.1634	26.7765	25.4816	27.7402	22.725	32.457	23.3685	23.6783	32.1845	27.484	26.94	29.1249
Aff2	0.0780283	0	0.126226	0	0.0407563	0.0391787	0	0	0	0.078317	0.0178558	0.0570757	0.0539687	0.347081	0.131038	0.0528105
Aff3	0.484898	0.435946	0.520354	0.289109	0.0709127	0.102392	0.225483	0.237261	0.127105	0.164026	0.180359	0.259349	1.04287	0.425587	0.249059	0.212724
Aff4	29.1855	23.059	24.6362	28.7768	20.5376	19.8017	20.2913	17.9984	18.7013	17.4987	21.0084	23.2421	22.0499	24.4092	23.8486	19.0895
Afg3l1	3.21417	3.28308	4.2037	3.08353	5.15332	4.29892	5.09379	5.15597	8.64842	7.08796	8.14973	7.06064	3.86411	3.66058	5.44875	4.23373
Afg3l2	7.45772	9.09813	10.9704	6.68906	14.1252	10.1765	13.6225	12.9913	34.3043	15.2413	19.3124	17.6747	14.0127	17.0978	17.4846	20.1042
Afmid	1.00539	0.70762	0.430031	0.774368	0.648028	0.787948	0.66615	0.596804	0.852078	0.769358	1.05223	0.93461	0.858151	1.82723	0.882618	0.914372
Afp	0.125926	0.0275033	0	0	0.037317	0.011975	0.0103761	0	0	0.0279786	0	0	0.0164809	0.0133369	0.00801731	0.00811535
Aftph	46.8939	40.6688	43.1875	24.4615	26.952	40.8236	39.6233	44.9351	29.1612	41.1124	29.8765	26.7439	48.3493	30.1796	29.4476	43.1587
Aga	5.99393	5.42069	4.11605	4.54776	3.1728	3.54017	5.07568	5.32351	12.3581	10.6077	10.9006	10.857	6.47647	13.513	13.2109	9.53164
Agap1	2.61648	3.2959	3.31235	2.28528	1.69554	2.14215	2.09822	2.04046	2.5457	2.53982	2.60934	2.37207	1.84751	3.65028	3.2493	1.96768
Agap2	0.725558	0.630944	0.598914	0.463431	1.18234	0.532562	0.448761	0.412044	0.392415	0.272672	0.425401	0.255826	0.502066	0.470993	0.322335	0.355779
Agap3	7.86992	12.3615	9.67642	10.9163	7.96524	8.7277	7.45835	8.36528	9.6599	6.14003	9.06089	7.64947	7.06198	10.2433	11.0861	8.30881
Agbl1	0	0.00551224	0	0	0	0.0181334	0	0	0	0.0483402	0	0.026426	0	0.0401851	0.0485238	0.0978282
Agbl2	0	0.0321444	0	0	0	0	0.0035628	0	0	0.0219301	0.0300678	0.0957583	0	0	0	0
Agbl3	0.227544	0.0596577	0.240987	0	8.73369	2.45005	1.02424	2.31448	0	3.04621	0.108135	0.057294	25.2361	4.33964	6.12486	0.105683
Agbl5	0.858624	0.8467	0.790545	0.610079	0.547624	0.864183	0.803885	0.619863	0.979511	0.582211	0.943817	0.846388	0.691045	0.752366	1.28625	0.822525
Ager	0.124622	0.527687	0.517017	0	0.280144	0.13469	0.189469	0.0365582	0.104399	0.168338	0.0920688	0.171803	0.115939	0	0.0450565	0.0908778
Agfg1	22.3791	22.9365	26.1508	21.2371	20.0145	25.3175	26.9894	32.0322	32.1322	38.3943	28.2371	29.305	36.5292	27.1725	32.5226	38.8075
Agfg2	3.30467	3.303	3.04537	4.47599	4.45827	4.70589	4.22834	4.70288	8.26653	3.18867	6.76289	4.52415	3.31538	8.30281	5.2959	4.45711
Aggf1	13.568	14.1512	14.2934	9.43847	13.271	14.0962	17.3437	14.8507	18.6982	13.9699	15.4532	15.301	12.8311	13.6118	12.7181	12.3456
Agk	1.52722	1.75128	2.41178	3.66354	1.36298	1.61856	1.78592	1.4224	2.8868	2.04151	2.06368	2.44233	1.79158	2.09134	1.83031	1.84431
Agl	0.762452	1.11208	1.44955	0.805109	1.53327	1.05639	1.18857	1.42184	3.66394	1.50074	2.48535	2.24722	0.877344	2.05176	1.70756	1.46033
Agmo	8.47049	9.87891	7.566	9.26655	0.456381	0.378875	0.517722	0.60611	0.432646	1.12934	0.872464	1.04571	1.18117	1.94291	1.81405	2.04251
Agpat1	6.90602	9.24368	8.65651	6.2102	10.3035	15.9266	12.2413	17.1435	22.1639	15.0165	16.126	15.198	12.4489	15.8395	17.3323	16.4598
Agpat2	7.37502	6.54526	4.66785	5.91947	6.89711	6.96089	8.69006	9.86855	10.0259	7.06145	9.18744	7.34518	7.54362	11.2736	10.9589	7.69183
Agpat3	7.67959	8.71542	7.7976	7.45978	3.08396	2.43193	2.83796	2.79935	5.02892	4.50938	5.25594	4.80915	4.83838	5.53801	6.85197	4.25791
Agpat4	25.2139	19.4242	20.8377	15.345	22.3605	15.8546	21.1858	18.5402	22.7341	15.6582	17.2691	16.698	14.0829	14.7706	16.3456	15.0754
Agpat5	4.23812	5.04944	4.16555	2.53037	4.65491	6.0009	6.32734	6.30438	8.73462	6.09914	7.68714	7.77651	4.1158	7.41965	7.13051	5.97041
Agpat6	13.8056	12.9493	12.4682	10.4847	11.4815	16.635	16.2708	17.081	19.6767	14.9377	16.5028	14.4212	15.4125	15.6554	16.6844	14.2618
Agpat9	4.34895	1.15178	2.20783	3.7208	22.1686	14.6056	14.0172	12.0055	6.66962	6.16044	5.29222	7.47161	2.30206	2.57102	2.11946	1.66369
Agphd1	0.098356	0.108993	0.205216	0.341952	0.0335623	0.0282652	0.0699624	0.0526276	0.00835308	0.0431156	0.0662232	0.0943797	0.0444641	0.0179726	0.0540604	0.131238
Agps	7.06048	7.61121	8.427	5.64188	6.07503	7.54672	7.70512	9.99378	12.6876	10.8146	11.6777	13.3295	7.64446	7.61946	9.24347	10.1327
Agrn	9.17455	9.79873	9.71236	6.79844	6.06972	8.79307	7.346	6.31149	2.93698	9.35382	2.45018	4.32754	6.7932	3.66155	3.23071	5.31118
Agrp	0	0.206341	0.151291	0	0	0.0205872	0.0712633	0	0.0121536	0.0205337	0.0586436	0.064966	0	0.0911519	0.110163	0.0277391
Agt	0.0962476	0	0.138894	0.49958	0.0740871	0.142197	0.368688	0	0	0.141819	0.22695	0.154771	0.0980396	1.01687	1.09167	0.142834
Agtpbp1	4.88757	6.35308	6.95628	6.13196	7.65845	6.02924	7.43772	7.44663	9.04391	7.38675	7.24319	8.50343	5.47904	7.63697	5.94166	6.15568
Agtr1a	0	0.0623747	0.00916052	0	0.258413	0	0.105369	0	0.251375	0.242212	0.449509	0.349246	0	0	0.32647	0.15895
Agtrap	6.69909	6.20238	5.36174	3.49123	9.71289	9.9397	8.43845	11.0186	7.47452	7.20284	7.94848	6.47344	5.54301	6.53367	6.11453	5.24546
Agxt2l2	1.72236	2.1044	1.56752	1.93343	2.81155	1.94618	2.23854	2.58459	1.70273	1.89094	1.77416	1.7331	1.67196	1.72171	1.83751	1.88012
Ahctf1	18.6453	16.6286	18.4722	12.8871	16.091	15.5853	17.771	15.198	15.3795	13.659	14.5218	14.176	14.8967	12.9103	12.3915	11.3741
Ahcy	6.78147	4.91957	5.17798	4.59512	5.70447	5.6459	5.74745	5.95548	14.7256	10.8114	14.0997	10.3127	7.40879	7.71325	8.12312	6.69319
Ahcyl1	7.95041	7.39249	9.3379	10.2902	10.0182	9.45577	10.38	10.8439	17.0303	14.3126	15.1696	14.1751	10.3803	11.0743	11.7895	11.7386
Ahcyl2	11.1456	14.1227	14.1202	6.3751	7.34346	7.11337	7.40662	8.38136	11.8593	11.3002	10.9523	11.1934	14.6229	14.373	12.2924	13.1575
Ahdc1	0.427805	1.19606	0.957331	1.05048	0.377833	0.340998	0.467369	0.323254	0.218076	0.352131	0.277725	0.357921	0.435183	0.718063	0.606023	0.428532
Ahi1	0.725421	0.815185	1.19751	0.360246	2.21015	1.92293	1.78623	1.23831	0.77443	0.983417	0.852783	0.720847	0.667587	1.15487	0.808774	0.840999
Ahnak	553.037	490.368	489.452	365.267	448.364	434.883	467.441	449.803	365.661	426.657	364.15	345.045	413.517	423.459	415.587	344.624
Ahr	12.6099	9.88966	9.46611	8.87533	25.2887	26.078	24.0068	25.1702	9.59299	8.3577	11.3062	13.0504	13.929	10.8304	9.65081	8.44575
Ahrr	1.11641	0.464645	0.716692	0.369583	0.634925	2.20855	0.665465	2.06685	0.725902	0.163105	0.819252	0.497264	0.108147	0.281618	0.39735	0.271827
Ahsa1	31.0763	53.3162	48.1257	22.3027	24.767	25.9909	31.0859	31.513	63.5941	54.715	55.4728	54.4902	44.8311	56.035	54.6202	49.4294
Ahsa2	4.51443	8.02666	7.76462	5.63451	4.5492	5.3611	5.78624	5.78417	6.76454	5.58426	5.59223	7.2674	4.67095	6.3041	5.6571	7.12461
Ahsg	0	0.0390484	0.917322	0.873493	0.124524	0.0244113	0.0319522	0	0	0.0246148	0.0268818	0.0538855	0.0203049	0	0.0790058	0.0199835
AI118078	0.431975	0.188715	0.277159	0	0.169956	0.108831	0.0941266	0.354318	0.322244	0.144888	0.0711313	0.31652	0	0.114885	0.0727607	0.0731196
AI182371	0.212608	0.0697072	0	0	0	0.0769632	0.266442	0	0.0795212	0.0512848	0.0350757	0.0840973	0.0530072	0.0852388	0	0
AI314180	15.8674	19.9802	20.76	14.1398	15.0295	14.5544	18.4485	16.5905	17.7719	19.0602	14.6188	17.3392	17.4617	13.0243	13.2952	16.873
AI316807	3.51338	2.72725	3.51509	24.2544	2.93058	1.56655	2.70866	2.63623	3.4819	2.82853	2.92761	3.4363	3.30562	2.04275	2.84634	2.01535
AI317395	0.144549	0.0842037	0.154591	0.334253	0.131533	0.14465	0.150577	0.0343349	0.147082	0.326772	0.158515	0.34583	0.304852	0.0350741	0.296221	0.184996
AI413582	19.1015	23.003	21.8435	11.964	15.6664	14.6591	18.6106	20.7465	30.2812	19.9865	21.1713	21.6279	13.819	19.9713	14.9499	17.8746
AI414108	0	0.0339083	0.0498116	0	0.0415953	0	0.0260025	0	0.000413932	0.00718982	0.009118	0	0	0	0.0133955	0
AI427809	0.733684	0.395886	0.290683	0	1.17598e-12	1.56527e-09	3.50844e-09	5.10219e-09	1.12399e-11	7.02427e-09	2.45493e-10	1.12151e-08	0	0.000381422	0.00021617	3.40457e-09
AI429214	0.179706	0.235485	0.34581	0	0.0728548	0.104878	0.27194	0.0758502	0	0.0697381	0	0.101483	0	0.0769288	0.0467245	0
AI450353	0.481865	0.907435	0.405488	0	2.69537	2.94809	3.25922	1.87585	2.07173	1.58031	0.828001	0.440492	0.687837	0	0.164737	0.0534514
AI462493	3.94836	6.34139	4.70929	3.68729	2.69464	5.33474	6.11836	3.81184	7.72422	5.8675	7.91927	7.78405	6.47683	6.51478	8.05817	4.51212
AI464131	0.100874	0.277708	0.291386	1.05153	0.526952	1.52069	3.91576	0.434543	0.372342	0.738352	0.668591	1.18718	0.404084	0.651657	0.357062	0.432626
AI467606	3.17193	2.86128	2.56528	2.86424	3.10593	2.17071	1.46732	2.20888	2.07865	1.17472	1.97882	2.20542	1.58883	1.75053	1.63323	0.821931
AI480653	2.27678	2.69674	2.87835	0.856918	1.57255	1.18852	1.68408	1.3199	2.24796	2.64797	3.6432	3.76352	1.33899	2.81893	2.60293	1.898
AI504432	8.98589	4.31189	5.94301	6.75192	8.5825	15.437	9.65643	11.6389	3.81624	6.93079	5.98632	7.46888	6.93057	4.32515	5.08354	6.02918
AI506816	1.08011	1.58546	0.515978	0	0.196836	0.236719	0.317762	0.0771187	0.0856657	0.086843	0.161784	0.0518245	0.0488872	0.0525981	0.0475275	0.080021
AI507597	0.684575	0.447981	0	1.17302	0.158151	0.226673	0.325378	0.163644	0.543565	0.149908	0.276024	0.217222	0.104462	0.326978	0.201444	0.398381
AI597468	0.358146	0.652583	0.718386	0.233259	0.824924	1.73627	1.47037	1.58027	1.41731	1.1031	1.20407	1.78631	0.834734	0.857612	1.25429	1.19289
AI597479	1.47352	1.835	2.43531	1.02335	2.18724	2.8057	3.90652	4.07113	3.4761	2.75869	3.10775	2.5239	1.79827	1.85392	2.58992	3.07395
AI607873	320.536	224.339	250.654	241.83	108.434	158.028	150.961	134.563	108.304	188.036	114.844	128.942	235.566	142.427	141.909	193.495
AI661453	0.0498936	0.0681383	0.0320309	0	0	0.0575599	0.0373786	0.0312498	0.386753	0.249473	0.170484	0.314844	0.178339	0.191638	0.28887	0.116626
AI662270	52.8819	41.2412	47.8251	38.8302	46.2598	56.5036	57.1533	68.0612	57.0771	53.698	51.88	56.8953	39.6777	45.1488	39.8871	44.454
AI836003	0	0.146606	0.143541	0	0	0.286403	0	0.124158	0.117941	0	0.104561	0.165395	0.158198	0	0.0764492	0
AI837181	9.41387	9.32774	6.84308	7.93332	7.83558	8.30158	9.39389	10.4124	7.25972	10.683	7.93642	6.1324	9.44102	7.78141	8.29724	9.27298
AI846148	4.08114	3.615	3.77827	2.919	5.55109	3.80462	4.77519	4.97365	4.77281	3.55391	3.91866	4.20913	4.12975	4.72423	3.4592	2.77997
AI847159	0	0.0622583	0.182739	0	0	0.00123389	0.0052971	0	0	0.00240431	0	0	0	0.00744043	0.00129168	0.0188538
AI848285	0	0.0321963	0.141834	0	0	0	0.383095	0.0124922	0.249418	0.294654	0.220634	0.175312	0.0556068	0	0.215447	0.323334
AI854703	0.094903	0.0466524	0.0228424	0	0.237472	0.167018	0.0456844	0	0.0181757	0.099718	0.032032	0.0641876	0.120997	0.0977721	0.0706028	0.0475946
AI987944	0.861701	0.921884	1.36404	1.6812	0.679845	1.4225	1.3094	1.7338	3.04357	2.05785	1.83523	1.61505	1.94881	1.04172	1.38559	2.63263
Aicda	0.253108	0.21325	0.487187	0	0.0407685	0.187954	0.375617	0.204269	0.0484222	0	0.0089369	0	0.0270036	0.043623	0.0619371	0
Aida	11.0859	13.0837	12.9364	8.07444	7.16894	11.42	13.0684	12.7947	14.7405	18.2795	13.3734	11.5767	16.0306	12.6473	11.5694	15.5136
Aif1	61.1228	65.3669	53.9434	42.7515	27.9502	28.8399	35.0439	26.2646	105.934	84.6817	113.315	91.989	71.9333	92.6594	99.3163	85.9946
Aif1l	0.173873	0.311471	0.781076	0.905062	0.0296656	0.0285337	0.259414	0.0309825	0.029496	0.0856184	0.0780111	0.104053	0.0589372	0.031668	0.0572799	0.0578167
Aifm1	2.5004	2.23907	3.76942	2.16515	3.88215	2.52185	2.96307	3.02686	6.84169	4.89021	6.09261	4.74806	2.7397	2.58727	3.94963	2.56925
Aifm2	1.71121	1.12242	2.02586	1.42914	4.54119	2.58556	3.08802	3.09112	5.85264	4.77304	5.0621	4.75004	2.63107	5.14084	3.25059	1.99407
Aifm3	0	0.084943	0	0.337176	0.0545042	0.0131077	0	0	0.135513	0.166091	0.14334	0.229502	0.252676	0.261984	0.35233	0.37201
Aig1	6.21287	6.07161	7.09434	5.57391	5.09271	3.22561	4.6821	4.31239	4.96459	5.28212	6.3691	3.77557	8.93134	7.5551	8.20408	7.25393
Aim1	15.3508	9.67558	12.5252	5.7143	10.3963	16.4726	20.7189	18.0008	12.9014	19.1809	12.8155	11.7819	19.5181	10.8307	11.4416	13.4493
Aim1l	0.176092	0.0230861	0.118697	0	0.00198294	0.000594014	0.000515819	0.00128873	0.000621451	0.000563889	0.000540196	0	0.000782936	0.00154116	0.000944083	0.000792328
Aim2	16.8134	11.256	12.9393	12.3921	13.7102	11.2829	11.6113	9.27554	10.8751	12.6849	10.7713	10.3299	12.5045	9.52759	8.20396	10.6588
Aimp1	13.9453	12.8822	11.9083	9.5107	13.542	16.029	15.4088	16.2252	23.4349	20.4254	24.013	20.0144	14.8541	18.3127	19.6579	16.1749
Aimp2	2.98736	3.30877	4.45824	6.42543	6.64433	5.04189	5.84067	5.34106	7.05225	5.30123	6.10739	6.91146	2.66413	5.32137	3.71391	3.32361
Aip	10.9907	13.3675	9.6796	6.96087	10.2911	8.41763	11.1682	9.54201	13.514	13.2415	12.8619	10.1749	9.1827	11.6218	13.9637	12.5892
Airn	0.222954	0.842541	1.90564	0.819474	0.568295	0.15576	0.73785	0.761028	0.909803	1.48797	1.15287	1.35459	0.749892	1.20352	1.2828	1.89927
Ajuba	0.363322	0.920784	0.466387	0.252338	0.0991819	0.298192	0.359637	0.284959	0.0986616	0.235722	0.110504	0.369927	0.279177	0.0795055	0.359217	0.19622
AK010878	5.87095	7.09104	4.87294	7.47493	5.14038	5.34083	5.71184	5.48415	5.46286	5.175	5.73186	7.78166	5.31896	4.3981	5.26332	6.85398
Ak1	1.05982	1.88328	2.56988	2.6427	0.816873	0.404885	1.37006	0.32381	0.845915	1.01919	1.0456	0.930987	0.976847	1.54959	2.0745	1.3453
AK129341	0.0232233	0.0304432	0.0926302	0.241974	0.0754906	0.205776	0.0628964	0.131446	0.18773	0.129178	0.143395	0.211988	0.266653	0.430283	0.113412	0.229118
Ak2	14.7826	16.0792	11.5526	8.79319	25.1752	29.6099	28.7986	35.01	42.3809	35.251	39.858	30.1403	27.6717	31.999	32.2483	29.8662
Ak3	5.99652	7.24564	5.89221	6.82571	2.78157	3.70518	3.59386	4.27337	7.86606	7.77975	8.58908	8.31778	5.53651	9.07327	9.21708	7.34861
Ak4	0.102668	0.144844	0.444973	0.17824	0.902232	0.754688	0.979725	0.796638	0.558053	0.347236	0.314963	0.369423	0.371371	0.0562581	0.237133	0.216897
Ak5	0.110022	0.036054	0.291263	0	0.0649339	0.109374	0.182743	0.0169707	0	0.052139	0.0640633	0.091308	0.0430135	0.0869423	0.125516	0.063486
Ak7	0.0551981	0.0723531	0.292253	0.287381	0.169519	0.0679425	0.16473	0.0590206	0.0280954	0.244665	0.11145	0.0792975	0.205819	0.392222	0.0909315	0.128527
Ak8	0.515323	0.225042	0.275353	0.593604	1.06485	0.968988	0.558724	0.467361	0.805927	0.716691	0.638056	0.548	0.51933	0.891442	0.395924	0.361746
Akap1	1.18255	2.39003	2.51389	2.84345	0.529959	1.12094	1.19365	0.92434	1.37549	1.22752	1.17172	1.26219	0.856384	1.04545	1.09802	0.817977
Akap10	8.49855	8.29092	8.62659	5.95023	8.85731	8.60902	9.71396	8.5741	11.4969	6.52241	9.77637	8.7156	6.80455	7.76546	7.32555	7.05178
Akap11	2.26012	2.37772	2.83511	1.6465	2.09845	1.90829	2.58163	1.86662	2.87691	2.63193	3.07775	3.08063	3.24989	2.86783	2.54971	2.55308
Akap12	3.66508	9.88133	12.8366	13.3386	4.30739	5.24214	13.5407	1.95262	0.773733	2.82906	1.27919	1.76418	2.31166	2.35229	3.51389	2.98718
Akap13	56.533	41.8312	45.3787	35.3334	46.9751	49.9971	54.7449	54.2229	39.0422	50.8949	35.1586	34.4967	61.0457	53.5425	48.3895	53.7704
Akap14	0	0.0324318	0	0	0	0.0114041	0	0	0.0353759	0	0.0103919	0.0332926	0.0157008	0.101377	0.0305299	0.0616921
Akap17b	0.284005	0.496485	0.273515	0.141116	0.263046	0.126608	0.265582	0.231613	0.392919	0.364724	0.497833	0.594004	0.320997	0.697414	0.553176	0.22573
Akap2	2.24828	8.61777	9.80472	8.579	2.17242	2.78492	7.98888	1.35058	0.672605	2.38392	1.02991	1.09501	1.89963	1.81594	2.71872	1.93254
Akap3	0.0270471	0	0.0781126	0	0.0463145	0	0.0407847	0	0	0.0269535	0.0114983	0.0162442	0	0	0	0.00759911
Akap5	0.192551	0.91619	0.329015	0.259289	0.0445095	0.0765155	0.106077	0.0864366	0.031663	0.0592491	0.0613459	0.132705	0.10952	0.115889	0.0819631	0.0663693
Akap6	0.0963152	0.689348	0.742185	0.502909	0.156113	0.288778	0.421678	0.472705	0.552595	0.3282	0.198209	0.138831	0.234076	0.194019	0.24369	0.316601
Akap7	1.85778	2.30983	2.31443	2.27592	1.51026	1.08957	1.25797	1.78198	1.86343	1.89276	2.48846	1.88401	1.40767	2.18039	1.81831	1.94491
Akap8	8.43036	10.3656	9.34523	8.59343	7.34031	9.03683	8.62787	9.38488	14.1506	9.21917	12.4497	12.8454	8.6671	12.211	11.1751	8.23961
Akap8l	13.7837	13.6303	11.3103	11.422	6.05968	5.69955	6.51626	6.774	10.2934	7.71896	8.21021	7.27069	11.0612	13.0309	13.6908	8.04321
Akap9	3.4286	4.45132	4.264	3.54568	3.28744	3.40332	3.54462	3.50777	4.23512	4.0852	4.72525	4.62501	3.52268	5.01469	4.87155	4.14552
Akip1	3.95734	4.20932	4.27657	5.09698	2.73452	3.15427	4.06363	3.99856	12.4501	7.18264	9.12118	7.6525	7.56794	7.75144	9.07236	7.95275
Akirin1	22.496	22.1001	21.245	21.8836	23.6473	31.4021	29.7797	36.5845	43.8591	32.975	37.7549	33.5313	35.0654	34.0282	39.6034	39.533
Akirin2	16.3722	20.3652	21.2816	11.8264	18.0862	19.5151	22.9854	23.0597	24.5715	19.0147	19.1157	22.8303	16.8166	20.3188	21.0219	22.1317
Akna	14.4083	18.2607	14.5117	13.5195	22.5226	27.418	21.3005	21.3926	9.98461	9.16957	10.0526	8.72515	9.9154	9.01282	8.16656	9.18804
Akr1a1	244.815	254.657	221.986	161.918	208.134	214.551	262.657	283.523	506.991	366.344	448.897	363.464	284	370.996	368.729	336.225
Akr1b10	6.0098	6.66429	4.07107	5.65485	1.53806	1.25821	1.79818	1.89284	6.83748	5.54518	6.45615	7.11246	4.20969	9.49304	8.56593	5.30679
Akr1b3	9.82158	3.22677	1.59213	16.7226	0.000399123	3.22002	5.58296	5.27608	17.4667	10.7275	12.3372	9.44035	12.6274	8.97562	16.7864	12.0616
Akr1b7	0.0740922	0	0	0	0	0.139527	0	0	0.071737	0.184692	0.38221	0.100421	0	0	0.279104	0.460849
Akr1b8	7.26027	4.0623	8.26773	6.56405	8.51472	8.81246	9.96628	9.39115	30.5985	16.0835	21.3473	18.9992	9.40576	15.813	14.2544	11.3663
Akr1c12	0.652257	0.648902	0.238742	0	0.632829	0.430636	0.569724	0.494859	0.340057	0.337318	0.392605	0.33167	0.209444	0.111935	0	0.170332
Akr1c13	2.30585	2.79837	1.71302	3.10983	2.24504	2.00252	1.91574	1.69574	8.99573	5.03239	6.62036	5.20193	3.03515	4.54681	4.20287	3.97912
Akr1c14	0.318611	2.50544	2.41905	1.10459	26.5035	42.2793	56.1944	37.3926	30.7846	95.1222	113.767	33.3221	19.887	27.9315	16.8291	6.92412
Akr1c18	0.159234	0	0	0	0	0.0377525	0	0	0.0780274	0.0251673	0.0343869	0.0367099	0	0	0.117847	0.0170028
Akr1c19	0.298001	0.29272	0.358085	0	0	0.0170187	0.0882632	0.0369265	0	0.0226358	0	0.0247071	0.0234654	0.112393	0	0
Akr1e1	2.5485	2.86209	2.75171	1.61885	0.58567	0.767232	1.12823	0.999196	4.80634	2.82649	4.10362	4.4272	2.32601	3.5029	4.00158	2.95751
Akr7a5	2.60501	2.34645	2.0881	0.562886	1.1667	1.17405	1.73091	1.73743	4.02234	3.92551	5.2791	5.35519	2.83151	2.29788	3.67521	2.79742
Akt1	40.471	40.4821	30.8151	37.9405	45.8387	38.8119	35.0491	37.4471	56.4303	43.2774	52.5437	43.9696	30.8518	50.1864	47.8799	33.9212
Akt1s1	3.59134	7.92426	6.71526	4.09219	5.83148	8.52621	7.99392	9.23175	10.122	5.97197	8.35082	7.3964	3.98848	8.44826	8.48829	7.82271
Akt2	24.0208	21.0487	17.6657	12.9136	16.357	15.3046	16.7263	17.0305	21.7572	20.961	20.9115	17.6813	19.1831	23.1863	22.5792	16.8216
Akt3	4.6398	6.3963	6.44601	4.06276	3.6439	5.78559	5.75855	6.30545	5.06175	5.25669	4.04589	4.42149	3.81601	4.19241	4.57821	5.85819
Aktip	2.41963	3.38231	4.57916	4.57546	4.34503	4.96048	5.15159	6.3757	7.06233	4.54792	5.62479	5.17382	3.77191	5.87475	4.88429	5.26837
Alad	0.592422	0.861613	0.72783	0.393948	0.290161	0.392136	0.513479	0.475415	1.0752	0.895791	0.988811	1.03887	0.640224	0.791167	0.683677	0.629575
Alas1	38.7716	45.7588	47.7671	33.7877	95.6253	96.1188	100.754	119.635	60.1987	45.7025	32.8025	27.3496	32.3466	40.0438	38.4138	45.4222
Alas2	0.0910959	0.436706	0.726819	0	0.0642407	0.0617816	0.0534886	0	0.0159645	0.0308922	0.0140765	0.0450467	0	0	0	0.0458796
Alcam	33.8183	23.6438	29.3769	16.7281	35.6221	58.7758	50.4194	67.7493	54.2744	50.6594	32.7958	35.1629	52.7225	36.203	37.5491	56.8122
Aldh16a1	9.81477	7.37902	6.17907	4.89556	7.29466	6.04126	6.7026	8.08285	12.3961	11.4471	13.3894	12.2765	8.04297	7.6676	9.342	7.25645
Aldh18a1	7.46456	5.10812	7.68889	4.26502	8.19817	9.31088	10.9492	13.0459	11.4048	4.93945	6.94159	5.15163	5.7929	2.99986	4.10951	4.39016
Aldh1a1	1.51135	1.2166	4.48733	8.5234	0.0442047	0.269078	0.404411	0.138354	0.175559	0.389168	0.213006	0.371215	0.556043	0.987312	1.70501	0.901378
Aldh1a2	2.15243	2.54379	2.81115	2.79709	2.63626	2.1183	5.33652	1.19088	1.15301	1.65107	0.827482	1.65345	1.17234	1.3408	0.607303	0.459019
Aldh1a3	0.124949	0.212926	0.0481169	0	0.208177	0.200182	0.187734	0.0362231	0.0344809	0.322475	0.0456119	0	0.160824	0.0739817	0.0223218	0.0900499
Aldh1a7	0	0.055756	0.16376	0	0	0.00164527	0.00419129	0	0	0.00331521	0	0	0	0.0151368	0.00689485	0.00345876
Aldh1b1	4.0022	0.717491	2.61616	0.785116	1.23685	3.40008	5.00129	5.48634	3.87807	4.17264	3.47164	2.30124	3.04542	1.35849	2.51069	2.90631
Aldh1l1	0.249154	0.635033	0.213199	0.28826	0.906043	1.26789	1.37748	0.943113	1.04633	0.987435	0.726853	0.525631	0.799276	1.03575	0.677778	1.16409
Aldh1l2	0.110457	0.181026	0.239346	0.144064	0.339223	0.360556	0.754457	0.133006	0.13371	0.0953565	0.0867738	0.109352	0.0936322	0.0908881	0.255044	0.18435
Aldh2	98.8753	89.6809	80.9317	79.2471	24.4251	25.3071	30.1286	29.203	97.7627	77.684	98.2135	84.4698	74.3657	99.4685	109.89	71.1636
Aldh3a1	0.168791	0.0737108	0.0541122	0	0.0137336	0.0145478	0.000573049	0	0.00699094	0.0123318	0	0.00967109	0.0123928	0	0	0.00897235
Aldh3a2	9.45468	7.73234	8.94433	8.7956	8.47935	9.6859	9.93225	12.4113	14.4514	10.0289	11.5042	10.8041	9.45778	8.81745	9.82126	8.30275
Aldh3b1	10.1688	8.80674	6.6908	5.51813	17.1544	12.2619	13.3964	15.5805	24.1854	21.246	24.85	19.9898	9.82425	12.2541	13.0526	9.57863
Aldh3b2	0.0981327	0.127972	0.187937	0	0.0416974	0.521058	0.346874	0.174041	0	0.153557	0.237477	0.408691	2.48462	0.266258	0.482591	0.162052
Aldh4a1	1.14034	1.6609	2.02489	1.58374	0.933893	0.686302	0.983349	1.27372	1.32883	1.63953	1.75115	1.80273	1.49473	1.35821	1.72025	0.860282
Aldh5a1	0.0738479	0.116185	0.184906	0.462252	0.0302392	0.0291072	0.0441315	0.0158075	0.0451634	0.0971353	0.139229	0.0850586	0.0600944	0.0161999	0.0682002	0.0788614
Aldh6a1	1.55161	2.36734	2.32636	2.64945	0.83325	0.71393	0.954499	0.734458	1.6964	1.79605	2.15721	1.69982	1.79352	2.504	2.19611	1.74393
Aldh7a1	8.11865	6.79018	5.12741	7.65653	1.23481	1.36687	1.48523	1.51027	2.74219	3.09016	3.04694	2.70636	2.93172	3.53603	3.5264	1.4706
Aldh8a1	0	0	0.14944	0	0	0	0.0194218	0	0	0.029902	0.0732663	0.0653559	0	0	0.0300247	0.0302219
Aldh9a1	9.93064	6.82566	5.7121	5.67241	7.00461	6.15559	7.89757	6.46252	14.3895	11.6071	15.4785	12.9121	8.29201	8.99631	8.61667	7.40729
Aldoa	175.109	167.847	171.792	116.384	477.14	409.379	508.35	454.642	543.023	364.683	414.094	375.222	216.748	383.674	366.915	268.781
Aldoart1	0.0213633	0.153974	0.123337	0	0.878689	0.266029	0.301624	0.303321	0	0.537121	0.089495	0.100766	0.328965	0	0.634839	0.184967
Aldoart2	0	0.0373752	0	0	0	0	0.0162699	0	0	0.0173093	0.0114051	0.0182953	0.0344578	0.0697016	0.0921896	0.0763431
Aldob	0.0450763	0.0295337	0.0433702	0	0	0.00829339	0.00718462	0.018015	0	0.022138	0	0.0468436	0.00456629	0	0.0333098	0.0224604
Aldoc	0.733312	0.651969	0.100772	1.08684	3.37811	2.29224	3.34176	2.96289	2.6329	1.69757	1.62021	2.28537	0.674357	0.682729	0.82664	1.17744
Alg1	5.15311	4.74398	4.32544	3.66994	5.53382	3.22971	4.53472	5.7702	7.08104	5.52515	6.21351	5.85583	3.11532	5.05093	4.28619	4.41107
Alg10b	3.06497	2.52978	2.29518	1.89261	2.62629	3.31183	2.70178	4.46836	5.59001	4.77354	5.64447	5.56566	3.38656	3.15605	3.05318	3.94703
Alg11	1.99187	2.86489	3.26904	1.23184	2.17714	2.9769	3.1452	3.79278	4.46853	2.91575	3.24185	3.40128	3.29565	2.60918	3.07717	3.87206
Alg12	2.01038	1.96211	1.65785	2.13143	2.28756	2.11913	3.61547	2.23468	3.39875	2.54726	2.80459	3.49829	1.64033	2.23437	1.80898	1.68629
Alg13	3.04865	2.50322	2.80143	0.773722	1.75472	1.56237	1.10444	2.4446	3.06376	3.22199	2.82207	4.35305	2.20243	2.15279	2.03039	2.35248
Alg14	4.50092	4.83941	4.42539	2.20576	1.86498	1.6288	2.94731	2.73385	7.14337	5.68136	6.377	6.30317	4.27942	4.13199	5.55302	4.82266
Alg2	1.11842	1.13615	0.968976	2.0379	0.772822	1.44545	1.65689	1.73396	1.6935	1.45961	1.70617	1.84761	0.739271	1.37534	1.84239	1.41357
Alg3	1.53082	1.12798	1.53338	1.32125	1.63239	2.13141	2.19506	3.06079	3.8495	2.5857	3.57278	2.9597	1.98766	1.5888	2.55605	2.60714
Alg5	6.27894	7.58029	6.57107	6.3778	8.4443	9.53004	10.0452	10.7674	18.1428	13.4066	16.497	13.2764	9.67535	10.6729	14.5208	10.9636
Alg6	0.73989	0.628602	0.527603	1.14141	0.364686	0.269846	0.303763	0.468823	1.2414	1.19668	1.73778	1.73223	0.761707	0.719003	0.776478	1.20329
Alg8	1.84404	2.15754	1.56308	2.28038	1.12365	1.4255	0.766263	1.78179	3.03434	3.20845	2.93358	3.23931	1.81511	3.489	2.71583	2.589
Alg9	5.84202	4.70346	5.5639	4.50392	10.6253	12.1589	13.904	15.6841	11.513	7.21209	8.58139	8.25027	4.23281	5.86727	5.38036	6.12329
Alkbh1	4.24127	6.7673	6.93892	6.5723	3.92752	3.16641	4.44971	4.74061	4.94063	4.60603	4.04308	4.83502	5.21974	5.14785	5.38316	4.40349
Alkbh2	1.06747	1.04828	1.96595	0	0.0518442	0.0499091	0.0540554	0.0813174	0.0709938	0.0458089	0.0511549	0.0911772	0.0429312	0.069474	0.133655	0.0760938
Alkbh3	9.18177	5.61834	6.07707	10.1162	9.16825	7.7989	8.59201	9.22155	10.7133	9.26319	8.89973	7.5875	8.86921	7.63909	9.68128	6.97598
Alkbh4	1.5603	1.09032	0.950591	0.539616	2.92835	1.43217	1.39369	2.44248	2.66725	1.77082	2.14507	1.97178	2.11455	2.31643	1.64168	2.02899
Alkbh5	12.4093	10.4541	10.9128	12.9767	17.209	13.3315	14.4767	14.4656	15.8264	13.6548	16.9394	15.6009	12.5199	13.7357	14.8142	12.9247
Alkbh6	5.53123	2.88287	4.03372	5.27442	5.34776	5.57588	7.28438	7.73304	8.90097	5.90007	8.29646	6.3201	4.64544	6.15099	5.70123	4.61499
Alkbh7	1.87007	1.29008	1.59421	1.36774	1.98999	2.23836	2.67841	3.63984	4.87364	2.93669	4.11856	2.68549	0.912853	1.27426	2.92077	2.2168
Alkbh8	0.575181	1.1307	0.959439	0	0.0721688	0.0260463	0.0752111	0.0188591	0.0808172	0.0028968	0.0158215	0.038044	0.131462	0.019317	0.0813637	0.0117547
Alms1	0.924453	1.55581	1.15149	0.775745	0.270388	0.341718	0.493569	0.362374	0.740848	0.666861	0.739975	0.91608	0.540216	0.817703	0.634674	0.722869
Alms1-ps2	0.0797736	0.809642	0.702845	0	0.0417836	0.0201037	0.00870667	0.0218331	0	0.00838302	0.0183185	0.0146772	0.0138378	0	0	0
Alox12	0.114364	0.918162	0.770628	0.59533	0.460423	0.796463	1.07202	0.960576	1.23406	0.633677	0.685707	0.708635	0.548655	0.097893	0.207156	0.655408
Alox15	0.789503	0.987688	0.863444	1.11965	4.6656	0.494512	0.764376	1.68731	0.146007	1.43607	1.28777	2.085	0.608128	0.0391463	0.472616	0.285896
Alox5	30.1015	23.0883	16.7074	19.8978	10.6547	6.81171	3.78949	5.9039	1.97642	6.55352	3.4579	4.35721	1.85137	2.65186	2.15899	1.23057
Alox5ap	248.341	202.87	173.659	180.799	238.59	196.508	215.953	243.031	267.888	237.235	263.967	236.575	157.249	207.525	211.361	186.784
Alox8	0	0.110794	0.100148	0	0	0.0158789	0.0229337	0.0114962	0	0.00706809	0.0144665	0	0	0	0	0
Aloxe3	2.24538	1.20391	1.24428	2.47739	0.442096	0.614378	0.368361	0.74416	0.904006	0.725038	1.22738	1.03466	1.04108	0.68257	1.18608	0.894655
Alpk1	6.79983	6.45116	5.50427	7.10932	3.34628	3.71138	3.16289	3.61292	3.57143	4.68896	4.02501	4.37709	4.07753	3.65948	4.2655	3.88574
Alpk2	1.01788	0.539844	0.749032	0.596874	1.66252	2.18106	2.06571	1.86104	0.647207	1.65962	0.836934	1.0874	1.55125	0.665436	1.14708	0.98553
Alpk3	0.117487	0.27385	0.364592	0	0.0395532	0.0380245	0.0822756	0.0825585	0.0196446	0.088685	0.0173294	0.0554019	0	0	0.101746	0.0512666
Alpl	0.85844	5.82802	5.22168	3.21472	0.386665	0.371805	1.25817	0.330274	0.0174658	0.371748	0.215644	0.221726	0.256036	0.187359	0.158297	0.296468
Als2	5.24028	8.31113	6.46546	3.26588	5.61143	5.68016	5.65666	5.4149	9.29737	4.60142	5.4458	4.44081	4.47297	6.85158	5.89282	6.44824
Als2cl	0.72347	3.39322	2.60921	0.857655	0.875567	0.656353	0.919784	0.264019	0.393918	0.778436	0.465538	0.615322	0.669203	0.656427	0.932988	0.515565
Als2cr12	0.114033	0.224094	0.0548389	0	0.000100238	5.97924e-05	4.70847e-05	0.000163014	0	0	7.55226e-05	0	0.000106852	0.000157835	0	0.000115722
Alx4	0	0.0421323	0	0.167598	0	0.00299496	0.00907097	0	0	0.0419001	0	0.0457971	0.0288815	0.371235	0.0280452	0
Alyref	51.2961	57.6231	51.1063	46.2179	41.3987	42.5942	48.6222	51.9074	73.1163	52.5204	55.432	53.0487	33.1634	50.9952	44.4611	36.1723
Alyref2	3.45291	2.65655	4.50568	2.24792	2.44713	2.97695	3.41339	3.31948	3.61822	2.45249	1.89294	2.40539	2.50228	2.89624	1.71193	3.11337
Amacr	0.301511	0.461039	0.419178	0.697067	0.171476	0.346275	0.599535	0.358054	0.715756	0.527607	0.691308	0.552911	0.431479	0.47537	0.44129	0.40058
Ambp	0.600968	0.0983852	0.649912	0	5.71638	2.38872	1.70228	1.89122	0.666229	0.751525	0.470982	0.375061	0	0.0711123	0.258905	0.173159
Ambra1	7.01877	7.50042	6.90029	5.91567	8.13417	8.84118	8.99603	8.62128	8.86564	7.08874	7.6473	7.50022	6.73407	7.86461	7.52028	6.73681
Amd1	0.0305019	0.0203504	0.0297315	0.324411	0.0311379	20.8859	0.013516	0.215596	0.0162378	0.0351669	4.39005	0.0235651	0.0208355	11.6055	0.0251886	0.0206292
Amd2	24.3843	24.8372	25.7942	18.7829	20.6478	0.938044	23.8158	20.6084	25.6839	17.7907	19.4538	21.3799	19.0868	11.6427	23.1433	19.5421
Amdhd2	13.6255	16.3078	14.8304	7.69966	24.917	20.561	20.7914	25.5629	39.7731	27.5175	32.0571	27.8631	14.8113	18.1859	20.4689	18.2599
Amer1	0.380597	0.818937	0.789559	0.407543	0.419586	0.60598	0.725171	0.762747	0.885738	1.00183	0.468819	0.696096	0.688325	0.471591	0.341334	0.684772
Amer2	0.189803	0.267616	0.152259	0.385751	1.80218	0.62736	0.284609	0.355799	0.226392	0.357595	0.066563	0.0681208	0.930457	0.687784	0.494867	0.592129
Amer3	0.0965299	0.0253098	0.0185897	0	0	0.0116093	0.0330356	0.0336189	0	0.00774387	0.0105789	0	0.0159835	0.0128989	0	0
Amfr	35.2652	32.7405	33.82	23.9854	34.5221	37.7045	37.0633	47.9382	43.7343	34.9366	40.0497	36.4543	37.1922	38.0935	42.0477	41.9782
Amh	0.214644	0.386682	0.516166	0	0.0196373	0.0188978	0.0245545	0.0410481	0.0195442	0.0315233	0.0344387	0.0413965	0.0910508	0	0.0632469	0.0255778
Amhr2	0.497498	0.237059	0.26109	0.46971	0.0462989	0.333705	0.0384988	0.144887	0.206818	0.140775	0.1014	0.194333	0.0613011	0.147648	0.238064	0.0599109
Amica1	1.26726	1.03805	0.677585	0.366131	12.2341	10.3428	5.26384	5.60507	0.841475	2.1709	1.54744	0.95959	0.954447	0.307248	0.254992	0.77134
Amigo1	0.586396	1.12466	0.968063	1.04821	0.463077	0.37142	0.457635	0.394426	0.339048	0.345898	0.530143	0.409933	0.295384	0.606115	0.386756	0.299626
Amigo2	0.344606	1.51355	2.23875	1.92662	0.123673	0.20923	0.565128	0.322944	0.0134939	0.390748	0.116137	0.130116	1.02892	0.263982	0.244602	0.120487
Amigo3	1.01849	1.33488	1.209	1.41271	1.25115	1.25323	1.54777	1.52391	1.05342	1.21408	1.30973	1.63209	1.38079	1.00041	1.11795	1.46574
Ammecr1	0.741141	0.683636	0.475645	0.871787	1.35443	1.48835	2.21185	2.035	1.95886	1.73646	1.40407	1.30136	0.846472	0.912574	0.651171	0.973118
Ammecr1l	5.30017	5.54726	6.28183	5.30233	8.40817	7.99736	7.74573	7.61539	7.99909	6.41357	6.59354	6.91995	5.72261	6.16874	6.40557	6.2484
Amn	0.529606	0.208167	0.312032	0	0.0246631	0.0348129	0.0510357	0.151185	0.0368083	0.0581582	0.0973292	0.114082	0.126476	0	0.031765	0.0629805
Amn1	3.06314	2.55214	3.38888	1.91457	4.6561	4.87325	5.66326	6.02499	2.81643	2.90318	2.4931	3.36284	3.39358	3.29277	2.85905	4.92112
Amot	0.248188	0.479546	0.301926	0.13631	0.227325	0.598579	0.613442	0.382182	0.199751	0.236297	0.263882	0.235155	0.363196	0.372682	0.275778	0.252941
Amotl1	0.848626	3.24144	4.10471	2.88933	0.670438	0.709174	2.02097	0.365431	0.202258	0.640439	0.265056	0.438678	0.538012	0.618061	0.913151	0.745983
Amotl2	3.59697	9.00951	6.66082	5.65581	1.15198	1.35598	2.25476	0.773943	0.286601	1.98111	0.910891	1.01169	2.31633	1.7168	2.8222	2.25017
Ampd1	1.26027	1.16589	0.356724	1.92712	0.417397	0.87556	0.584175	0.435663	0.452373	0.875268	1.0973	1.35568	0.628113	0.727585	0.536922	0.590422
Ampd2	2.59878	2.95046	3.03822	5.07712	3.18293	3.14241	3.14215	3.35048	4.24177	3.8417	3.74858	4.18656	2.70594	3.22512	3.21204	2.64259
Ampd3	16.8499	18.4571	13.8225	10.3917	11.5072	14.0045	18.6321	21.3938	29.9844	18.4051	16.3511	20.6658	14.3407	19.3121	19.2994	24.9583
Amph	0.0533474	0.262232	0.0256783	0.277784	0.0283595	0.0682588	0.0768835	0.0433768	0.0211813	0.19614	0.084897	0.159595	0.121173	0.255761	0.191935	0.184974
Amt	0.346126	0.317356	0	0	0	0.00794746	0.0206554	0.0172639	0	0.0159117	0	0	0	0	0	0.0538163
Amy1	0.268653	0.0351944	0.776739	1.1146	0.187242	0.38283	0.409578	0.269009	1.43206	1.17923	1.40566	1.64361	0.51156	0.775768	0.497368	0.472087
Amy2a2	0.0382458	0.032764	0.00795759	0	0.25241	0.442883	0.277778	0	0.331502	0.480254	0.296309	0.435634	0.250242	0.460253	0.241762	0.240262
Amy2a4	0.0328671	0.0117429	0.0109417	0	0.0836465	0.115146	0.172417	0.0283737	0.0296515	0.128156	0.0429256	0.148373	0.280068	0.175896	0.346031	0.167363
Amy2b	0	0.0355932	0	0	0	0.0374459	0	0	0	0	0	0	0.051642	0	0.0500399	0.0501135
Amz1	8.01148	6.88835	6.57	4.11274	2.91968	3.40723	3.42777	2.26075	2.73905	2.39768	3.43594	3.51916	4.49678	4.40895	3.84177	4.30169
Amz2	11.1652	10.8368	9.48866	6.34976	6.21037	9.46903	8.7004	8.40822	7.09971	8.33248	6.56561	7.69263	7.24084	7.39237	8.15693	11.5453
Anapc1	4.86098	5.51068	5.75502	4.5179	4.51437	4.48278	5.55579	5.64833	8.75074	6.62229	8.04383	8.04022	4.72038	5.7541	5.72961	5.96869
Anapc10	2.72613	1.86689	2.74202	1.59402	2.22631	2.00547	1.99743	2.99939	3.31983	2.73788	2.43235	2.46294	2.24952	3.11165	2.70396	2.93216
Anapc11	1.92954	3.38964	2.62197	4.26681	2.46273	2.30144	2.083	2.67819	5.39881	3.54992	4.77628	4.17783	2.34232	4.32212	3.94168	4.27129
Anapc13	17.4593	16.9646	17.8673	0	0.0166946	0.0911926	0.236237	0.0988826	0.0537071	0.136241	0.135744	0.0660123	0.251663	0.251839	0.33495	0.0608226
Anapc15	7.6599	8.29785	6.26741	5.15537	5.39904	5.84319	5.03871	5.46508	16.0299	12.7354	13.3628	13.6614	9.43044	12.5833	10.1765	8.07133
Anapc16	10.7624	11.4312	10.1486	4.28397	10.0287	12.2694	11.8359	13.605	14.443	9.4895	12.2401	7.82386	7.94438	13.1324	10.6008	8.67594
Anapc2	5.89293	6.3354	6.58664	5.09884	8.20779	8.5644	8.03172	10.2184	10.8385	9.42541	10.0638	9.38036	6.68679	7.44421	7.57909	7.4248
Anapc4	4.48449	6.04688	6.17962	5.03562	6.90266	8.05149	12.6348	11.38	14.7067	10.4281	10.6814	10.1653	7.8077	7.57364	7.39532	10.2689
Anapc5	28.1877	26.8905	27.1231	23.7778	20.9277	18.081	20.8109	19.6323	44.1534	35.7443	41.4806	34.6413	29.7661	34.4272	35.5711	30
Anapc7	12.2476	11.9988	10.6461	9.10443	12.6658	11.5351	12.104	12.992	14.1961	13.084	13.4703	12.1787	11.6068	10.5782	11.5052	9.63576
Ang	14.3966	14.1555	13.9073	14.7456	3.38875	2.69207	4.30698	4.00136	15.3853	15.4652	15.2644	12.7374	14.3035	27.1514	22.9025	12.3316
Angel1	0.153637	0.402813	0.422643	0.228732	0.431641	0.324285	0.234058	0.35217	0.383483	0.288447	0.210131	0.205148	0.238105	0.528632	0.217043	0.219336
Angel2	8.23113	6.07211	7.06779	4.66929	10.359	9.4058	11.2067	10.7682	11.8612	7.68396	9.36012	7.8561	6.88315	5.13402	6.11842	7.54038
Angpt1	0.289574	0.149135	0.358481	0	1.19129e-15	7.20877e-16	2.36654e-14	2.57871e-17	1.00702e-14	2.71965e-21	5.10189e-13	2.04024e-20	2.61452e-13	0	0	3.49893e-15
Angpt2	0.238163	1.68979	1.30698	1.24066	0.715166	1.00864	2.05179	0.433037	2.47388	1.3143	1.40007	1.52353	0.758935	2.16308	1.88526	1.1736
Angpt4	0.0589211	0.0385952	0.226669	0	0	0.00452489	0.0352633	0.0294803	0.0842005	0.0362099	0.0546605	0	0.0373835	0.0904211	0.0363356	0.0733695
Angptl1	0.437941	0.286962	0.9578	0.827622	1.06098	0.858049	0.968235	0.646562	0.300793	1.57046	0.716801	0.326383	0.848166	0.482839	0.61677	0.756001
Angptl2	2.86006	3.18353	5.6969	7.70534	1.3882	1.54193	2.12393	0.94928	3.54838	2.42943	3.45193	3.49066	3.49373	8.06519	8.80793	6.4675
Angptl3	0.16775	0	0.376478	0	0	0.0715434	0.161089	0	0	0.0381617	0.0391118	0.0208384	0.0393894	0.0634911	0.6274	0.270649
Angptl4	1.11274	1.73147	1.60587	0.481437	1.89851	2.69098	7.5965	1.83171	1.7195	1.57964	2.57785	2.45655	2.57647	2.42105	3.8129	2.45598
Angptl6	0.977526	0.790992	0.663653	0	0.668765	0.685601	1.01967	0.32559	0.430003	1.19889	0.253893	0.561569	1.53486	1.61208	3.75446	1.96236
Angptl7	0.510034	1.00256	0.981535	2.64957	0.13053	0.0836399	0.144757	0.226979	0.129609	0.306467	0.0667113	0.121808	0.201642	1.06454	0.783215	0.704258
Ank	8.95644	7.2226	7.54791	5.05728	5.36704	5.52211	6.66627	5.49229	5.96914	4.45531	6.37179	6.57662	4.67365	8.09988	6.52741	6.27055
Ank1	0.192888	0.239595	0.19555	0.211842	0.0519511	0.119001	0.0910381	0.0434643	0.155283	0.132417	0.141294	0.182843	0.0757281	0.16574	0.120583	0.0537863
Ank2	1.05956	1.01331	1.49635	1.36964	0.059154	0.156587	0.332998	0.0618469	0.0957144	0.200252	0.228297	0.158306	0.317453	0.301084	0.409782	0.231423
Ank3	0.0708082	0.115482	0.128184	0	0	0.304461	0.629615	0.18364	0.0349611	0.507357	0.0616648	0.0986279	0.238781	0.225019	0.339493	0.328671
Ankdd1b	0.102646	0.185009	0.074114	0.267282	0.105078	0.126358	0.0328272	0.0548851	0.104512	0.0505647	0.0806036	0.14751	0.104388	0.140335	0.0845615	0.0512408
Ankfy1	19.3673	19.6107	20.3397	13.006	12.7959	18.0429	18.599	19.4676	20.3062	24.3275	18.6664	17.8264	20.2923	13.8864	13.6775	21.0743
Ankhd1	14.8016	16.4509	16.7558	15.1013	12.8695	14.9257	12.9595	12.8494	16.1443	12.6604	13.7269	14.1511	12.0266	17.3968	16.1285	15.4052
Ankib1	6.59763	7.08509	9.04505	4.45902	5.54469	7.67844	8.59538	8.93229	9.80769	8.2061	7.94344	8.57948	8.59912	7.58552	8.32458	8.93771
Ankk1	0	0	0.123332	0	0	0	0	0	0	0.0453123	0.131251	0	0.0118242	0	0.0912925	0.0904831
Ankle1	0.286708	0.053675	0.157651	0	0	0.193221	0.293018	0.104506	0.19381	0.261691	0.17101	0.0707148	0.0674654	0.0922817	0.0278847	0.140464
Ankle2	8.79614	7.90854	8.93776	5.96928	5.22217	7.86119	9.37479	10.0188	10.0117	10.8195	10.3945	9.1279	9.16083	8.8527	9.41442	11.1673
Ankmy2	0.990801	1.53044	1.36225	2.9443	0.688262	0.505039	0.85927	0.7941	1.67373	1.55541	2.19044	2.183	0.88748	2.20049	1.56124	1.29223
Ankra2	3.15403	2.72337	3.44525	2.38273	2.5413	3.53509	4.1789	3.82063	4.74733	3.71393	3.78425	3.43675	2.91625	3.47865	3.81314	3.80867
Ankrd1	0.553659	1.28601	1.2105	1.56702	1.64882	3.01971	2.5052	1.34318	0.28117	1.05479	0.473872	0.792302	0.409284	1.58629	1.45654	1.39837
Ankrd10	2.82818	5.37632	3.90223	4.2932	2.56856	2.88652	2.95764	3.73308	5.89371	3.65324	6.15717	4.87682	3.7387	6.58721	6.25425	4.1213
Ankrd11	29.9004	25.9529	25.8303	26.3641	25.6971	26.8031	22.7421	25.0491	22.8567	22.6206	25.4315	24.9573	25.9554	32.8751	29.9017	18.2597
Ankrd12	11.5135	12.3937	12.5265	10.5451	8.90084	13.7189	10.9043	11.5921	11.6924	7.67372	9.58425	8.84871	7.89845	10.8047	9.63655	10.0886
Ankrd13a	44.1186	36.9814	35.9192	25.0879	45.7538	50.9763	49.547	49.7267	50.2766	40.8574	47.3941	44.2267	42.4437	44.2102	48.3667	38.8084
Ankrd13b	0.254922	0.601491	0.417211	1.32763	1.01776	0.916339	0.413074	0.981426	0.584013	0.61953	0.514751	0.677752	0.483931	0.669192	0.672039	0.627828
Ankrd13c	8.56497	8.69052	10.0083	5.40125	8.43583	10.6516	11.1984	12.1457	13.8314	10.6194	12.2435	11.3163	9.65477	10.2015	11.6464	10.6277
Ankrd13d	1.95907	1.84527	1.2175	2.54493	0.584938	0.823318	0.573489	0.610365	0.49792	1.35133	0.823686	1.46253	0.553247	1.60073	1.55813	1.00131
Ankrd16	1.7695	2.10166	2.12869	1.53334	2.37751	2.44911	2.44963	2.40281	2.62451	2.53095	1.75274	2.56448	1.54924	1.52772	1.21365	2.22659
Ankrd17	14.4548	13.2467	14.3622	14.2629	10.668	11.9278	12.5301	11.5119	12.8733	17.5844	13.2919	13.743	17.7019	13.6271	14.6341	13.3884
Ankrd2	0.171338	0.224357	0.57628	0	0	0.0175604	0.0152004	0.0762587	0.0181469	0.0819286	0.0320104	0.051189	0.0241862	0.0389246	0.0469922	0.0710691
Ankrd22	0.760176	0.564414	1.41381	0	0.885157	0.560033	0.119915	0.907262	0.429049	0	0.512613	0.198233	0	0	0	0.5399
Ankrd23	0.765872	1.80055	1.86388	1.40369	0.507309	0.797786	0.709471	0.67352	0.343363	0.487116	0.545438	0.58075	0.366378	0.441244	0.296428	0.507286
Ankrd24	0.393557	0.424868	0.334333	0	0.0329877	0.0158618	0.233446	0.103331	0.0163942	0.0422975	0.0144562	0.0462564	0.0218443	0.0703692	0.0424513	0
Ankrd26	0.906311	0.785783	0.900963	0.915033	0.209501	0.345703	0.287033	0.265971	0.573654	0.644136	0.662755	0.862921	0.683992	1.04222	0.694294	0.663464
Ankrd27	2.88627	4.5365	3.34296	2.65692	4.29379	2.9678	3.19828	4.42298	4.55316	4.23231	4.24419	3.81154	2.43832	4.37245	4.44669	3.59822
Ankrd28	8.93605	4.8728	9.06718	7.67014	15.1536	10.5453	15.597	11.924	28.0877	23.2058	27.0556	28.5872	24.9433	39.316	34.6057	36.0248
Ankrd29	0	0.188525	0.226566	0	0	0.0156876	0.0931452	0	0	0.0430239	0.0196244	0.094045	0.0296589	0.0476405	0.230388	0.231973
Ankrd32	1.17565	1.28924	1.11015	1.41355	0.601754	0.968691	1.51402	1.33008	2.25661	1.5895	1.93789	2.43804	1.39495	1.26212	1.52022	2.1385
Ankrd33b	28.6989	25.5463	25.4112	20.3388	44.4846	34.1043	34.4685	34.5498	31.2715	26.6055	25.6324	29.0788	34.9107	40.0215	39.8143	33.01
Ankrd34a	0.0666995	0.152985	0.192593	0	0	0.0161238	0.0558348	0.0350124	0	0.0214974	0.00367379	0.0235088	0	0	0	0.0435288
Ankrd34b	0.0857064	0.0702221	0	0	0	0.0136348	0.0590323	0	0.0140955	0.0727399	0.0497024	0.0795668	0.0563239	0	0.0729928	0.0368463
Ankrd35	0.644815	0.409025	0.500696	0.867231	0.0425868	0.0512245	0.124232	0.111261	0.0635668	0.12303	0.093352	0.194459	0.11283	0.159453	0.164571	0.0970324
Ankrd36	0.0374104	0.0245225	0	0	0	0.054638	0	0.0474687	0.0112997	0.0171311	0.0199151	0	0.0451328	0	0	0
Ankrd37	0.324062	2.96921	3.00833	1.11155	5.75021	1.80061	2.37648	1.49257	2.34539	1.47545	1.73984	1.76036	0.657996	1.38803	1.13121	0.845243
Ankrd39	0.54654	0.813772	0.716974	0.515673	0.610356	0.610857	0.718691	0.795583	1.16076	0.553197	0.645996	0.462209	0.538702	0.216022	0.294113	0.59169
Ankrd40	9.72252	9.16341	9.0516	5.31492	6.22007	8.18649	7.4285	8.21066	13.7861	9.89022	9.84853	10.451	7.40605	13.1191	12.3183	9.71978
Ankrd42	0.833318	1.11247	0.623872	0.642438	0.284355	0.395024	0.355161	0.461901	0.40831	0.324147	0.304624	0.465296	0.585834	0.471955	0.894603	0.389803
Ankrd44	12.7267	13.5764	11.5517	16.6878	8.61613	8.30748	6.66552	7.55825	7.64284	9.73517	10.751	10.2566	11.2133	11.7875	12.8669	10.3759
Ankrd45	0.0227289	0.0297954	0	0	0.181744	0.0290884	0.0503081	0	0	0	0	0	0	0	0	0
Ankrd46	2.16186	3.38178	3.12102	4.35225	1.32072	2.19663	2.22831	1.86316	2.11047	1.94457	2.09591	1.52592	1.20542	1.9784	1.2859	1.87555
Ankrd49	5.89257	3.15927	5.71709	2.09065	4.74329	6.58803	7.07032	8.76294	7.59629	6.94285	5.57709	6.95492	4.26602	4.87126	3.14674	6.56302
Ankrd50	4.15771	4.9706	4.97184	3.55417	4.46556	3.79423	4.95222	4.85029	11.7471	12.5788	9.85502	9.28221	14.4896	14.1586	15.1942	13.3328
Ankrd52	1.85846	2.18151	1.98337	3.01407	3.36795	2.93288	3.30253	3.34702	3.81186	3.14021	3.7488	3.89758	2.13747	2.38415	2.24524	2.22222
Ankrd53	0.102444	0	0	0	0	0	0.0629155	0	0.0500712	0.112999	0	0.0352762	0	0.107169	0.0972668	0.0978458
Ankrd54	2.06958	2.65022	2.66992	2.44183	3.08164	2.35972	3.74296	3.91719	4.32492	2.81961	2.74168	2.92962	2.19939	2.55803	3.37284	2.46001
Ankrd55	0.430638	0.263042	0.326907	0.321257	1.65719	1.02079	0.845969	1.15801	1.09542	0.747548	0.748646	0.694845	0.439091	1.22042	0.549457	1.32483
Ankrd6	0.0567239	0.123951	0.127455	0	0.357471	0.281275	0.514087	0.101799	0	0.156267	0.028483	0.113931	0.172158	0	0.188199	0.0421943
Ankrd61	0.24165	0.395711	0.348594	0	0.811562	0.725601	0.266328	0	0.534795	0.520613	0.315505	0.397579	0.715717	0.339099	0.418695	0.519498
Ankrd63	0	0.0225959	0.0497904	0.359483	0.0996358	0.0159694	0.0138252	0.0346773	0.00137544	0.0319379	0	0	0	0	0	0
Ankrd66	1.73656	1.95614	1.73639	1.43767	1.56439	2.79821	2.50717	4.29441	1.83085	2.29204	1.08921	1.53573	1.9291	1.57748	1.04906	2.19501
Ankrd7	0.783512	0	0	0	0	0.0506669	0	0	0	0.0253434	0.0115401	0	0.0523202	0	0.0508599	0.0239668
Ankrd9	0.438594	0.707498	0.519554	1.40394	0.2763	0.348719	0.416881	0.360579	0.532018	0.40956	0.393498	0.411545	0.388787	0.846932	0.399961	0.515439
Anks1	5.61346	6.75208	6.103	7.24327	4.6728	3.28243	3.44919	3.27275	3.52339	4.51761	4.4462	5.04064	3.30579	4.47199	4.21943	3.20432
Anks1b	0.0229061	0.0604278	0.0812551	0	0.0983384	0.17338	0.0818742	0	0.0488732	0.0210157	0.100555	0.045966	0.0434129	0.104893	0.274196	0.191509
Anks3	4.91017	5.20307	3.77057	4.7089	5.34737	5.67305	5.49687	5.35902	5.31369	3.92985	4.3114	4.47197	3.30475	3.72377	3.33294	3.4688
Anks6	0.501319	0.907516	0.482652	8.99799	0.0977522	0.0470238	0.0814496	0.0255326	0.486214	0.196039	0.224966	0.0857921	0.0971133	0.208978	0.236033	0.317931
Ankzf1	1.95195	3.12005	3.6426	1.73856	5.75124	6.28698	4.20579	4.78723	4.65815	4.0365	5.84035	4.21848	3.56184	6.9189	2.79633	3.82142
Anln	1.81757	1.46411	1.05317	1.12475	0.0473046	0.189718	0.0986183	0.197818	2.76307	2.02589	2.14341	2.67202	0.804285	1.68921	1.59517	1.34654
Ano1	0.34661	1.78176	2.00257	1.14131	0.261449	0.317516	1.21557	0.117236	0.0371762	0.209915	0.106444	0.183746	0.148656	0.260278	0.156633	0.182767
Ano10	3.76491	4.53238	5.74813	4.72801	3.45543	2.81174	3.29348	2.7406	4.75542	4.14012	4.83397	4.25797	4.66432	3.96897	4.93833	3.92498
Ano2	0.00126473	0	0	0.22408	0	0.108832	0.047062	0	0.0561796	0.034163	0.0496113	0.0395596	0	0	0.0363776	0.0731216
Ano6	23.3644	25.0573	24.5835	16.1759	23.0114	20.5829	26.5171	28.8222	38.909	31.9077	35.2764	31.1768	26.6044	39.5428	38.5799	33.4707
Ano7	0.0866377	0.220125	0.145985	0	0.0609641	0.0293177	0.0253841	0	0.045458	0.0513137	0.0267186	0.0320706	0.0403721	0.0325328	0.0784698	0.0395973
Ano8	3.08449	2.52349	1.88591	0.234614	1.86689	0.909224	1.21963	1.01148	1.98354	2.0002	2.03087	2.50887	1.61813	1.40477	2.15212	1.53275
Ano9	0.0567618	0	0.0273204	0	0	0.00501264	0.00869367	0	0.02596	0.0201025	0	0.0146669	0.00689833	0	0.0268774	0.0408266
Anp32a	33.5181	28.7344	21.9044	22.6099	17.1776	20.6284	23.0715	24.2698	34.115	32.8907	31.4297	29.9843	22.9564	31.1512	33.7925	27.2398
Anp32b	16.5072	15.5676	16.188	13.8374	14.4355	16.5823	16.3597	16.6014	32.9726	35.2234	26.7702	24.6289	10.22	14.6812	17.9083	13.4279
Anp32e	8.42117	8.14696	8.58821	8.70385	5.85685	8.18647	8.50743	10.3609	15.0822	15.119	15.3503	14.6601	8.2696	9.0155	9.89456	9.09738
Anpep	2.72954	2.34198	2.89062	2.32639	5.63926	5.15645	5.92585	5.99757	17.5102	13.8957	19.4971	14.4621	20.2389	30.4035	34.1655	21.806
Antxr1	0.825568	0.541185	1.83466	2.48404	0.0650101	0.125146	0.237167	0.118934	0.0889942	0.20358	0.146093	0.228537	0.549066	0.974893	1.39277	0.677976
Antxr2	45.713	37.8711	39.8437	30.7072	121.689	105.812	93.5481	102.118	69.9413	56.5828	59.965	58.0322	42.7225	70.2563	65.5631	49.4087
Anxa1	184.607	117.187	153.83	110.257	161.698	155.165	232.323	192.798	345.763	254.944	261.447	238.763	212.72	247.656	245.525	219.654
Anxa11	23.4153	20.8855	20.8632	18.0654	50.8796	35.1507	37.4176	32.2686	29.447	28.7107	26.0135	25.3691	28.7096	30.4615	31.6746	26.0308
Anxa13	0.224325	0	0	0	0	0	0.00740154	0	0	0.00855408	0	0.00624412	0.0058766	0.0190381	0.0457498	0
Anxa2	303.998	236.834	270.581	159.603	780.671	790.226	887.423	812.785	598.181	551.906	464.831	406.433	348.033	359.568	375.458	314.324
Anxa3	33.9373	37.6898	34.047	25.6343	47.856	37.4836	43.3115	44.4836	60.7142	61.2974	62.6351	60.0034	42.2576	59.934	64.342	55.484
Anxa4	60.0272	52.3036	52.1166	29.1575	70.561	88.2678	97.8854	113.518	146.491	116.268	113.148	96.4473	95.26	95.6303	109.258	106.733
Anxa5	437.204	449.747	449.107	274.537	351.439	405.041	469.071	487.971	544.792	421.685	379.189	362.181	481.084	536.8	544.639	578.044
Anxa6	37.2667	33.9312	28.1968	26.9313	25.2404	20.072	26.0548	24.3008	31.0785	35.6448	32.4522	28.8928	23.9691	28.7219	33.6941	22.321
Anxa7	95.7376	100.774	104.031	47.2627	58.3739	78.7609	102.18	93.1864	75.2947	87.6025	55.0425	54.1549	105.522	72.5035	67.2633	85.7362
Anxa8	0.14193	0.278964	0.364131	0.491193	0.201478	0.33877	0.355876	0.367684	1.18704	0.725111	1.05888	1.23244	0.433454	1.97906	1.3269	0.716247
Anxa9	0.668146	0.531577	0.459174	0.990565	0.977173	0.962409	0.548321	1.32486	1.89105	1.15128	1.45516	1.74241	0.937959	1.24209	1.00467	1.07409
Aoah	17.0977	17.7708	13.0366	9.78623	5.59372	5.33677	5.62261	4.99384	11.721	9.22568	11.2166	9.07104	14.6808	17.5589	17.8263	16.2534
Aoc2	1.1241	0.669679	0.934381	0.708713	0.69742	0.871816	0.827272	0.819115	0.843825	0.642598	0.870986	0.892092	0.565716	0.780686	0.85249	0.64858
Aoc3	0.363356	1.54188	2.07164	2.39259	0.117463	0.21666	0.628305	0.0818451	0.097422	0.24513	0.163083	0.295769	0.414958	0.481901	0.567481	0.312373
Aox1	0.326184	0.17608	0.905298	0	9.48583e-13	1.29764e-09	2.87078e-09	4.06154e-09	8.81206e-12	5.34869e-09	1.91969e-10	8.38818e-09	0	3.46451e-07	1.73735e-07	2.78695e-09
Aox3	0.0192876	0	0.0742881	0	0.0486014	0.0467011	0.060607	0	0	0	0	0.0339865	0	0.0516336	0	0
Aox3l1	0	0.0115056	0	0	0	0	0.0138197	0	0	0.0212835	0.0145485	0.0232753	0.0879354	0	0.064083	0.0430974
Aox4	0.0168383	0.0110378	0	0	0	0	0.0139998	0.0702564	0.264259	0.0431439	0.088492	0	0.0891314	0.10765	0.21653	0.109201
Ap1ar	2.39392	3.16121	3.14171	3.3948	2.04221	3.32014	3.44556	3.56576	4.72216	4.79441	3.9535	4.83882	2.70445	4.15404	4.68117	3.78023
Ap1b1	20.9405	19.6488	16.5845	17.8351	12.4693	9.81115	9.88232	11.4394	22.2771	27.5256	33.9218	27.7084	13.586	20.6537	19.7006	13.9075
Ap1g1	13.0167	11.205	11.3286	10.4207	14.3224	13.0022	13.1117	15.3159	16.1173	11.8217	14.1199	15.0233	11.8871	15.0087	13.8388	14.134
Ap1g2	2.99446	3.29176	3.47108	3.01541	3.49392	3.67702	3.82824	3.44165	6.15936	4.75471	4.79564	5.40773	3.01212	4.11336	3.351	3.59454
Ap1m1	11.0214	9.65761	9.12434	8.37595	11.6954	12.9036	14.5691	13.5398	14.7859	12.8157	12.282	12.0006	8.38022	8.24036	8.22485	7.98323
Ap1m2	0.359691	0.10085	0.593016	0	0.0921071	0.0253269	0.0274344	0.0274865	0.00653819	0.0169064	0.0230751	0.0184905	0.00869837	0.0281785	0	0.0171473
Ap1s1	6.35192	6.85411	5.96774	2.98668	9.38424	8.01283	9.52986	9.76934	31.3464	22.3482	26.8383	24.7498	10.8047	16.4587	17.4378	14.626
Ap1s2	4.01558	4.10565	3.7884	5.29697	3.22008	4.60022	4.88522	6.21187	12.3598	10.6409	13.8017	15.1163	6.08006	9.67421	9.99747	10.3051
Ap1s3	3.49012	3.42783	4.76483	3.95479	4.08455	3.0013	3.14284	2.95394	2.73858	3.06813	2.87101	3.54074	3.25874	2.97109	2.49768	2.32539
Ap2a1	6.15777	8.57777	6.51785	7.07836	10.761	9.42625	9.03674	10.0665	13.2064	9.45911	12.5133	9.84766	6.91075	8.83736	8.02848	8.02512
Ap2a2	37.9187	40.42	31.7872	28.8577	23.7447	17.8077	17.2279	20.2061	27.545	31.3109	37.0401	31.2723	17.2941	19.6046	23.2609	14.7041
Ap2b1	23.0866	25.248	22.8676	18.3443	21.086	21.558	24.4086	24.9538	29.5576	24.8769	25.3899	22.386	20.2984	23.9079	23.737	22.5447
Ap2m1	67.7019	66.9542	55.6453	44.3301	68.6339	66.5745	73.3581	79.5752	126.169	103.996	113.286	100.164	49.3535	65.1761	68.9285	53.7041
Ap2s1	44.3957	46.1613	37.6625	45.1782	74.2875	62.4028	68.3658	89.4446	148.404	116.365	141.032	121.54	53.4367	83.6572	79.1528	64.4227
Ap3b1	17.71	19.7783	19.6987	17.7154	18.903	20.2667	20.4382	22.5149	25.6284	23.4084	23.0062	22.9167	21.2277	23.4608	24.3628	21.4387
Ap3d1	25.7063	29.5876	27.2974	19.2267	26.2611	26.5055	27.4019	27.8482	38.1295	27.0056	30.1903	28.8156	19.523	27.3386	27.1076	29.0863
Ap3m1	5.87057	4.35872	5.72599	3.76351	6.02914	8.54881	8.85221	10.3669	12.8627	10.0606	10.7185	9.94944	5.84541	5.63061	6.20143	8.42918
Ap3m2	2.26382	2.28952	2.78649	1.81926	1.17496	1.53583	2.54835	1.91213	1.68782	3.07102	1.86702	1.73927	2.9266	1.14639	2.16011	2.82379
Ap3s1	17.9511	16.5354	16.2601	19.019	30.0658	35.5955	32.44	51.0339	55.0405	47.0947	50.616	53.2378	35.2349	36.8329	42.3963	42.7597
Ap3s2	1.12002	1.12017	0.926513	0.59925	1.55815	1.39373	1.5753	1.81352	2.14917	1.66689	2.024	1.56099	0.973756	1.29688	1.1367	1.11184
Ap4b1	5.53301	4.23554	3.08801	4.59564	13.5277	9.31643	9.9069	8.62132	9.31524	9.46731	8.65329	8.77041	5.90578	4.85826	5.30809	4.36424
Ap4e1	1.49018	1.92877	1.82156	2.12663	1.47334	2.37854	2.68081	2.8358	2.52231	2.27686	2.20134	2.25631	1.49471	1.27194	1.8193	2.38994
Ap4m1	3.84136	3.29869	2.44683	2.69294	2.17876	2.32282	2.42878	2.82564	4.27	2.32826	3.72342	3.04487	2.56777	4.00379	3.61844	2.19677
Ap4s1	7.18327	7.69102	5.19769	8.72613	6.22886	5.60027	6.77266	7.10839	8.68264	7.16561	9.27113	8.95744	5.72254	5.55329	5.93008	6.70671
Ap5b1	2.84367	3.4108	3.48165	2.87478	4.3242	3.1536	2.92494	3.80812	3.33044	2.17554	3.05973	2.97466	1.90915	2.92757	1.67371	2.42446
Ap5m1	3.60987	3.12514	3.52701	1.4027	3.00598	2.98444	3.30793	4.5226	5.08746	3.15794	4.09772	4.43177	3.12312	2.44475	2.78715	3.36991
Ap5s1	1.01496	0.872521	0.976004	0	0.313756	0.120801	0.0719519	0.0656035	0.0624774	0.0554285	0.027516	0.0220617	0.135096	0.0336126	0.111194	0.112494
Ap5z1	2.50248	2.64911	2.89984	2.53863	3.53662	4.83351	4.16588	4.05084	4.14286	2.96495	3.11076	3.34366	1.59165	1.91527	2.51114	3.20147
Apaf1	13.1706	12.5709	9.54105	7.18863	8.66514	11.1605	12.4749	13.5659	16.0242	16.1739	14.5928	14.7495	15.4066	11.9259	12.7596	14.2929
Apba1	2.68019	3.05431	2.97932	3.65969	1.48724	1.66007	1.77527	2.06462	2.16429	1.74692	2.11031	1.9482	1.28252	1.5532	1.77661	1.19602
Apba2	0	0.0335955	0.123367	0.266946	0	0.0184194	0.135622	0.0200046	0	0.0371948	0.0167832	0.0538009	0.0655016	0	0.0493171	0.0872642
Apba3	4.69223	6.802	5.11446	3.8834	8.16158	7.55893	7.31936	8.33849	8.12586	4.58695	6.9026	6.24872	3.34904	5.38236	4.83743	4.51466
Apbb1	1.14965	1.42378	1.7692	1.96687	0.327802	0.173491	0.29521	0.293402	0.0747245	0.272534	0.113011	0.113005	0.10672	0.545332	0.367515	0.146483
Apbb1ip	5.26882	5.91426	5.889	6.36512	16.8422	12.9495	12.7984	13.3449	11.8961	9.9618	11.5126	9.34137	3.11069	7.60516	6.26839	4.8091
Apbb2	1.06355	4.34229	4.01066	1.57938	1.28191	1.24787	2.64199	0.683037	1.94631	2.1285	1.66242	1.58921	5.24065	7.92299	6.59586	5.31951
Apbb3	2.9327	1.55953	2.24935	3.09117	11.7912	6.5971	5.62743	5.12972	3.09982	3.00895	2.95436	4.56781	2.3909	2.40678	1.81818	1.85924
Apc	4.96273	6.21978	5.96282	4.82522	4.1683	4.12135	4.90257	4.62918	5.89064	4.8211	5.89693	5.7993	5.56815	6.60833	6.66955	5.68047
Apc2	0.536663	0.936257	0.937448	0.474871	0.512135	0.407938	0.404019	0.564881	0.324684	0.425022	0.400228	0.59645	0.62307	0.789341	0.756393	0.541089
Apcdd1	0.275988	0.44213	0.70842	1.59582	0.75341	0.437777	0.8234	1.01623	0.530524	0.513303	0.192608	0.242169	0.145518	0.167481	0.606048	0.163081
Apeh	3.37174	3.53993	4.25686	1.50813	2.93204	3.22945	3.69113	4.10654	7.08009	6.19548	6.30977	5.8248	3.07186	3.95448	5.34752	3.61009
Apex1	5.27286	4.37405	5.47499	2.18239	3.81447	3.69545	3.40307	4.94571	6.16448	4.31769	4.72454	5.1136	3.80968	5.16886	4.01602	4.58117
Apex2	1.45222	1.84152	1.62253	1.94562	1.63051	1.08294	1.41541	1.60058	2.71303	1.50389	1.89043	2.04587	1.90479	2.34399	1.75668	1.36466
Aph1a	13.0431	12.4224	10.019	10.4872	15.3622	13.249	14.852	15.6937	22.1706	18.5501	20.4582	18.3499	14.8756	15.272	17.6918	16.1008
Aph1b	2.52364	2.23384	2.07531	3.16917	1.66887	1.19776	0.966813	0.788394	1.3373	2.0344	2.05456	2.53784	2.32952	2.2204	1.93755	2.06972
Aph1c	3.96688	3.0338	2.84176	3.61623	3.16122	2.01785	1.53478	1.93279	4.30991	3.14927	5.43235	5.01949	4.70203	6.3121	6.05728	4.67479
Api5	29.9511	24.5768	27.1417	23.8237	27.9927	36.9581	34.7751	43.1719	39.1305	32.1104	35.4412	35.74	27.5157	27.7775	30.8193	30.7618
Apip	5.89228	6.1979	5.65901	1.08317	4.41624	5.05615	5.52151	5.25736	11.5855	8.69445	10.3106	7.68254	7.12188	8.23073	8.05938	5.97323
Apitd1	0.313221	0.68335	0.100276	1.07493	0.166873	0.180457	0.225581	0.21766	0.497173	0.641253	0.877277	0.730169	0.138104	0.843568	0.590128	0.270221
Aplf	1.58371	1.45628	2.68028	2.2303	3.5303	3.2409	1.94039	2.19826	2.73858	2.65982	1.76686	2.11677	1.48103	2.23954	1.80826	1.36571
Apln	0.108369	1.10089	0.678105	0	0.731722	0.548093	0.189342	0.380389	0.225994	0.145607	0.240006	0.254028	0.120992	0.288392	0.292853	0.292653
Aplnr	1.59382	7.93623	3.93926	3.22193	0.170465	0.199149	0.588437	0.228986	0.145352	0.617309	0.49105	1.12849	0.225801	0.676803	0.831055	1.07719
Aplp1	0.326152	0.712419	0.453397	0.75373	0.148392	0.303183	0.617488	0.232342	0.276443	0.249611	0.308846	0.493849	0.343895	0.197637	0.548832	0.408962
Aplp2	64.3861	68.8992	57.8098	49.6074	39.1498	40.515	48.3614	42.2713	46.6051	55.1584	49.5297	43.96	71.564	82.9185	87.6858	64.2195
Apmap	7.44865	6.36847	7.05286	6.21019	8.19605	9.11743	9.10862	8.76571	12.899	10.2907	12.8803	12.6484	7.91029	8.08078	8.25942	8.24244
Apoa1	0.487535	0.19148	0.187337	0	0.130705	0.109986	0.0272058	0.0341193	0.0487199	0.0942744	0.0143199	0.0687331	0.0432764	0	0.157694	0.0424248
Apoa1bp	12.1901	9.74304	10.049	5.55046	8.39298	7.93337	9.21958	12.0395	27.454	20.5941	26.5939	20.4852	14.9678	18.7141	22.2415	14.5616
Apoa2	0.44054	0	0.210788	0	0.169622	0	0.00335501	0.058935	0	0.0180748	0	0	0	0	0	0
Apoa4	0	0.175649	0	0	0	0	0.139869	0	0.0556432	0.0716725	0.0986193	0.312271	0	0	0	0
Apoa5	0.0374258	0.0245244	0	0	0	0.0464798	0.00670676	0	0.0320278	0.0826338	0.0847208	0	0	0.068745	0.041466	0.0418371
Apob	0	0	0	0.0616222	0	0	0	0	0.75753	0.434314	0.564102	1.00974	0.112159	0.25285	0.610268	0.214299
Apobec1	48.3789	38.9949	44.2099	35.2086	25.1631	28.8893	29.4265	33.6472	58.2379	59.9606	57.5107	49.8201	45.393	60.8835	58.557	71.99
Apobec2	0.533252	0.349191	0.439362	0	0.0567449	0.00708236	0.0108432	0	0.00906154	0.0366896	0.0306363	0.0295371	0.0251608	0.0129579	0.0688916	0.0499463
Apobec3	8.3823	11.7807	10.6145	7.26368	3.80121	5.9162	8.33124	7.26747	9.60961	17.886	9.51495	7.69902	18.7559	7.8987	8.78719	19.1313
Apobr	10.4783	6.92966	7.41316	7.60532	29.8417	29.3258	27.8483	27.8042	14.388	22.0851	13.7578	12.4063	12.2451	6.72548	8.53674	7.58963
Apoc1	0.877045	0.762542	1.39559	2.92743	2.39836	7.89028	3.64449	6.80472	6.39618	8.47349	13.2438	12.8602	14.4928	13.3524	14.889	14.0643
Apoc2	23.2431	15.1942	12.6841	19.0304	44.9831	30.1801	45.1022	35.7237	120.064	64.6405	86.8008	66.031	27.9833	57.5922	48.9389	37.9223
Apod	0.712143	0.606542	1.82704	1.97162	0.145804	0.350258	0.363642	0.101378	0.16882	0.622045	0.170295	0.271892	0.225213	0.636814	0.124928	0.188564
Apoe	3825.42	4267.52	3435.96	3368.39	889.413	675.087	881.791	767.982	5087.17	4479.59	4865.45	4199	12047.9	17767.7	16739.9	10653.7
Apof	0.867534	0.747889	0.746822	1.42252	0.1168	0.223679	0.0964883	0.121216	0.806079	0.259553	0.306215	0.726831	0.463276	1.09787	0.597114	1.18859
Apol10a	0.028174	0.0646272	0.0542428	0	0.562798	0.0771294	0	0.250978	0.11932	0.205048	0.105526	0.223705	0.425511	0	0.36072	0.103176
Apol10b	0.132795	2.65372	1.40549	1.83913	0.0453139	0.220859	0.376832	0.236358	0.0449862	0.385827	0.158795	0.348755	0.149995	0.337267	0.0873819	0.205277
Apol6	0.0750245	0.157568	0.180504	0	0	0.051642	0.0319581	0.0480781	0.0381563	0.0160025	0.00672168	0	0.0812344	0.0328465	0.0691428	0.0399743
Apol7b	0.121278	0.042725	0.0564717	0	0.0765195	0.0367835	0	0.0399331	0.0950228	0.0122568	0.0335269	0.0804027	0.0253327	0	0.0984289	0.024803
Apol7c	0.364713	0.641929	0.850492	0	0.0500687	0.00802505	0.0661302	0.0697986	0.0166112	0.0948123	0.00731846	0.0234606	0.456329	0.16094	0.100405	0.0754036
Apol7e	0.113453	0.042725	0.0564717	0	0.0238693	0.0229654	0	0.0249394	0.0474924	0.0459573	0.0209271	0.0167607	0.0193221	0.0306215	0.0192125	0
Apol8	1.20381	1.16725	0.602231	0.499875	0.295761	0.355234	0.266353	0.308449	0.342426	0.425826	0.539739	0.620397	0.522097	0.733037	0.918574	0.286826
Apol9a	0.450045	0.234483	0.167207	0	0.209908	0.158632	0.224756	0.281856	0.298145	0.0490407	0.10514	0.210348	0.11915	0	0.0385992	0.0584382
Apol9b	0.523169	0.322912	0.474107	0	1.03356	0.425083	0.214309	0.461135	0.255812	0.282639	0.29076	0.359867	0.14654	0	0.142031	0.284674
Apold1	3.96508	16.2381	15.5183	11.0667	4.45699	5.66578	16.2552	2.13395	0.79488	4.33829	2.53506	4.78546	2.98692	3.31612	4.28692	5.002
Apom	0.432985	0.377583	0	0	0.114021	0.0137096	0	0.029773	0	0.0274267	0	0	0	0.0608763	0	0.0185236
Apon	0	0.0362795	0.213078	0	0	0	0.0156504	0.00979655	0	0.00740216	0.00267018	0	0.00930792	0.0100503	0.00603839	0.0183619
Apoo	1.4478	1.67791	0.719014	2.4455e-05	1.50016	2.52911	2.29274	3.13885	5.27479	3.99436	5.15758	5.28812	1.63358	2.5998	2.56067	2.56597
Apool	5.93108	2.69779	3.57274	1.03557	3.60183	4.68394	5.74578	7.16278	9.34679	7.96228	9.49249	8.41551	5.23979	4.42186	5.66202	5.71346
Apoo-ps	2.82796	0.810338	2.08975	1.88343	0.399646	0.00961548	0.000205614	0.0022285	5.20843e-05	0.24	0.00512325	0.000114322	0.140349	1.08259e-13	2.50943e-17	0.0854228
Apopt1	4.19934	3.91912	4.54347	5.95191	5.60191	3.39668	3.95095	5.42058	6.32783	6.3466	8.16022	6.62747	4.02827	9.38029	5.85707	4.68359
App	225.969	225.085	199.293	191.768	306.66	274.365	290.593	317.412	295.035	277.388	263.924	260.182	179.223	242.607	249.835	210.737
Appbp2	21.8702	20.2104	21.0828	13.4892	20.4336	19.3274	18.4718	20.9444	20.2658	19.925	19.6683	19.3047	21.5649	20.3581	19.9527	18.609
Appl1	4.39812	5.72676	6.19885	5.84672	6.35696	8.78051	10.0154	9.914	7.82613	7.01027	6.92409	7.16178	7.24251	5.45562	5.98479	7.04137
Appl2	7.35267	7.19959	7.77717	4.23567	6.42614	7.32552	6.68971	5.74815	6.69993	6.99782	8.0451	8.33753	4.72848	6.41512	7.51555	5.04436
Aprt	38.9114	39.2376	35.5041	24.5655	73.0284	63.5151	62.351	67.2085	120.806	91.1283	109.726	92.1342	55.2837	77.3716	81.9496	66.9724
Aptx	0.947733	1.01853	0.883712	0.470744	1.18579	1.14138	1.30904	1.37252	1.71736	1.24831	1.23238	1.10455	0.785504	0.907447	1.26301	1.07425
Aqp1	18.4877	90.6047	54.5846	24.9416	7.18746	5.39306	13.7158	1.49718	0.64929	6.91539	2.63905	3.46315	5.14817	6.04891	5.06424	4.0341
Aqp11	0	0.136358	0.266909	0	0	0.065085	0	0.070614	0.0335815	0.10823	0.178056	0.189044	0.0448653	0.0716828	0.174004	0.0872743
Aqp2	0	0	0.308857	0	0	0	0	0	0.0181324	0.00584939	0.00798702	0.0512133	0	0	0	0
Aqp3	0	0	0.0484799	0	0	0	0	0.0298446	0	0.00916419	0.0125238	0.0200483	0.0378462	0	0	0
Aqp7	0.862388	6.79512	4.08422	1.06798	0.328363	0.435119	0.641549	0.0853383	0.0609249	0.50585	0.199566	0.386693	0.123941	0.149386	0.237209	0.212137
Aqp9	7.53605	2.20643	5.59647	3.72521	7.29675	9.09181	7.47594	12.5847	6.98751	3.23978	3.88385	2.31252	1.94156	1.31477	1.47921	1.79495
Aqr	6.30907	7.79938	6.6532	3.03951	4.61578	6.12313	7.56522	8.05378	10.9716	6.57725	8.29551	7.1183	6.53352	7.04733	7.82449	6.86143
Ar	0.256595	0.0747415	0.439122	0.593664	0.085747	0.0258848	0.202361	0.0895597	0.0710557	0.110007	0.0626385	0.220604	0.113575	0.340817	0.165584	0.148591
Araf	8.94349	8.63461	7.50406	8.02312	7.87186	6.36869	6.93045	6.63432	10.3338	9.50534	9.06535	8.76195	7.50951	10.123	10.8148	8.5087
Arap1	51.7389	54.1277	48.5337	39.8286	35.1464	31.2722	30.3344	37.2026	45.8584	43.7701	39.6224	40.896	41.5923	44.4411	44.0376	48.8825
Arap2	3.78203	2.86316	3.19811	2.23232	5.65769	4.74247	6.83942	5.55515	4.45315	3.42152	3.50622	4.18367	6.21633	2.07605	2.1985	2.10541
Arap3	12.7257	17.4768	16.1047	13.0161	4.74542	5.10265	5.38837	3.5304	2.73004	6.14359	3.47228	3.98643	8.78718	8.02995	7.54419	6.96914
Arc	9.1584	7.43359	10.6767	14.2457	2.17236	4.0973	5.57464	3.61432	1.63492	5.13499	2.29488	4.27402	6.19357	4.82426	4.63644	3.97489
Arcn1	45.928	44.5016	47.6946	30.2071	50.7059	59.7539	57.4455	57.5164	55.0853	45.4302	47.6939	48.0772	37.7032	44.279	45.1458	45.3517
Areg	41.108	20.2648	24.9755	24.8527	15.0861	13.7877	10.9591	10.0804	3.33904	6.50607	2.67493	7.12602	8.29958	4.51997	4.37699	3.77097
Arf1	186.29	150.751	157.355	123.815	166.234	186.118	196.079	199.369	206.723	187.026	181.689	171.393	177.238	155.634	157.856	163.098
Arf2	33.8354	24.826	22.4075	32.0063	30.494	24.2172	29.6374	29.0709	33.1042	29.6937	31.7087	29.838	30.432	22.2715	19.7701	20.4604
Arf3	10.0208	11.0425	9.31893	8.38198	14.8009	14.2185	14.4323	18.2795	20.5452	16.8833	17.9706	16.3284	12.4145	15.9789	14.531	13.9609
Arf4	65.2882	62.3869	64.8683	64.928	39.0607	55.656	52.3286	55.692	48.3735	65.1395	52.8385	58.8823	71.94	57.0163	63.3841	81.1405
Arf5	40.1462	42.6135	41.4551	19.2755	67.1831	58.2437	60.7178	68.7797	59.5776	57.7482	59.128	48.8175	41.6762	36.5666	45.0114	40.1207
Arf6	49.0414	42.9433	41.7148	35.9196	43.6452	49.1343	49.923	53.9972	51.4791	49.8177	52.5677	50.1531	43.4579	38.9227	49.9161	46.5715
Arfgap1	9.18583	10.1643	10.8102	6.54037	8.84379	10.9013	10.4184	10.4529	12.1763	8.27156	9.24984	8.42922	9.56183	7.96229	7.96748	7.81766
Arfgap2	12.9031	11.6186	10.4199	7.88904	14.9364	16.504	18.0192	19.1105	15.7534	13.933	15.8491	12.3108	12.2384	7.40103	8.61914	10.19
Arfgap3	12.3109	12.6948	12.7681	8.90458	13.5967	15.1842	17.9538	15.4803	13.7565	9.71535	10.2554	10.2758	7.96595	9.98981	9.86473	11.4705
Arfgef1	8.33945	7.76831	7.70287	7.49923	13.1071	12.0844	11.2707	12.1555	10.5865	9.37677	9.77757	10.4265	8.13991	8.24913	8.51293	8.75656
Arfgef2	10.8689	11.5724	10.7044	6.68112	6.59883	6.57158	6.3499	6.83129	10.0336	7.10941	10.0556	8.89042	6.84806	8.52728	8.5331	7.42132
Arfip1	4.79135	4.92396	5.18545	6.49395	4.64369	6.02299	6.81661	7.66914	8.93303	7.10029	7.93759	7.94118	4.95887	6.13544	5.94047	6.31734
Arfip2	1.42855	1.61723	2.12542	1.89365	0.877442	1.18941	2.01568	1.86097	2.94862	2.44801	2.42418	2.74332	1.79616	2.01683	2.89287	1.84967
Arfrp1	5.81548	5.2572	4.6622	3.21053	5.38613	5.35903	5.49014	6.11791	5.64625	4.84536	4.71952	4.06211	3.91488	4.21589	3.86016	3.76473
Arg1	1.10303	0.762626	0.707174	1.26983	1184.24	773.115	810.635	841.615	377.55	471.086	455.852	351.473	22.958	22.1804	28.7899	36.5237
Arg2	21.3745	9.03882	10.7397	5.98288	113.742	87.9286	72.4019	74.9484	35.7423	35.0002	37.564	30.607	30.1772	29.4714	24.7516	21.791
Arglu1	21.546	24.1047	22.228	17.2787	18.274	24.7207	20.9408	25.7735	24.3113	19.3721	17.6382	21.1337	13.3655	15.9991	19.5758	17.0336
Arhgap1	15.2803	14.6527	13.1128	12.3801	18.5321	18.3483	19.7347	21.9423	20.1521	14.8387	19.1684	14.6713	11.913	14.8252	13.7743	12.614
Arhgap10	20.1376	25.8798	24.015	9.37077	12.0061	13.501	18.3329	17.7122	28.701	27.9654	22.3991	20.8469	26.5798	30.4652	30.9302	30.1263
Arhgap11a	3.65346	2.28557	1.92778	3.47983	1.36623	1.59438	1.59482	1.9459	4.27576	4.17374	4.67261	3.80573	2.05887	2.56045	2.10157	2.19242
Arhgap12	7.56991	8.3601	7.47541	7.04624	5.25145	6.47795	7.15627	7.91504	10.5439	6.75021	7.92651	8.14731	5.88571	7.45978	8.02461	7.16455
Arhgap15	15.9233	14.8755	13.3243	9.80538	5.45096	5.77966	5.73134	5.03624	9.32146	10.2757	11.9308	12.4527	16.6279	11.8128	14.1626	15.7652
Arhgap17	17.7382	13.1148	13.9239	10.8333	13.4194	15.2207	14.1755	12.4517	12.5071	13.9234	14.7558	13.1243	12.0221	14.4746	13.4796	12.0438
Arhgap18	20.1508	21.3857	17.3704	16.601	7.21992	6.11566	8.52444	7.11749	18.9707	15.6712	22.9644	20.9185	16.8239	29.2836	29.3306	21.7496
Arhgap19	2.45693	3.1465	2.83605	2.20624	0.433073	0.264531	0.296348	0.318453	3.81028	3.46456	5.20342	4.97957	3.14084	4.94163	5.58632	3.98561
Arhgap20	0.0522585	0.0685176	0.125823	0	0.188881	0.0706826	0.139939	0	0.0104422	0.107789	0.0184017	0.103206	0.0834043	0.381697	0.297376	0.136632
Arhgap21	5.89658	5.68721	6.6953	5.86276	3.50978	3.28055	4.297	4.00803	3.94939	4.16803	4.60554	4.68681	5.69295	6.4548	7.31474	5.09918
Arhgap22	21.1229	24.6403	19.0052	15.1919	3.19342	3.85494	4.25638	4.25634	10.0111	9.11394	12.3117	11.05	11.2705	20.2503	19.5625	15.4879
Arhgap23	2.91058	4.45199	4.16013	4.47444	4.69515	3.48932	3.90355	2.68873	2.15466	2.78045	2.11105	2.58392	2.0049	1.9656	2.39482	1.62543
Arhgap24	1.09273	0.966038	1.6147	0.845207	5.22476	3.48348	4.13951	4.88141	10.3414	7.76213	11.0647	8.94931	8.99362	11.5355	10.3003	7.20602
Arhgap25	26.6708	18.8755	17.1416	20.5546	13.8873	8.32056	7.16136	6.69146	10.6719	12.8081	16.3409	17.6457	14.1151	22.0367	20.4426	10.934
Arhgap26	9.31292	7.5134	8.39466	6.67085	9.68375	11.4555	10.4366	10.722	5.63495	5.59836	5.89783	6.3016	6.61435	5.25692	5.32294	6.34147
Arhgap27	11.4813	10.6183	11.1008	8.97627	9.35969	7.50591	9.63511	8.03467	8.35144	4.99738	6.51443	7.497	4.89707	7.16232	6.89175	7.40869
Arhgap28	0.487303	0.741933	0.514687	0.491912	0.675863	0.789929	1.37542	0.874793	0.881163	2.50674	1.01138	1.188	6.79021	1.03425	1.38199	1.61945
Arhgap29	1.61071	7.29406	7.04319	4.97132	1.29555	1.82183	4.02874	0.685958	0.485752	1.99393	1.05498	1.39576	1.71637	1.38752	2.68845	2.16014
Arhgap30	27.4471	21.6897	18.2805	16.5927	17.652	15.8164	14.1186	16.3764	24.3538	18.8304	23.2517	20.5534	18.9921	18.6203	18.5565	15.7417
Arhgap31	12.7683	16.6362	13.7847	14.9961	21.7519	19.3203	21.3135	19.4659	10.5712	13.2558	11.6334	12.0478	12.4692	10.9631	10.9583	9.41172
Arhgap32	0.178087	0.257274	0.283412	0.0863127	0.119089	0.0763252	0.205055	0.132662	0.0789782	0.107029	0.125158	0.184167	0.0525148	0.127626	0.153323	0.138055
Arhgap33	0.19124	0.188035	0.0736582	0.199383	0.246749	0.687001	0.580449	0.589552	0.350895	0.311294	0.270477	0.210612	0.408617	0.547295	0.170325	0.608653
Arhgap39	2.20081	4.03485	2.58541	3.43473	0.733526	0.802305	0.913647	0.845907	0.960303	1.0248	1.49492	2.02757	1.2161	2.4466	1.97921	2.11118
Arhgap4	7.98715	9.32743	6.76216	9.65892	4.65572	3.47997	3.65732	3.48572	6.12481	6.26207	7.18541	7.33968	5.41167	6.20483	6.31438	5.43556
Arhgap40	0	0.113413	0.00378526	0	0	0.0381878	0.0826284	0	0	0.0763413	0.0696154	0.0556387	0.052602	0	0	0.10297
Arhgap42	0.0772652	0.2026	0.386917	0.483594	0.170195	0.494973	0.447847	1.06444	0.713514	0.59849	0.496834	0.67691	0.675908	0.272664	0.291468	0.695648
Arhgap44	0.0629013	0.385915	0.418441	0.21842	0.174486	0.588961	0.596365	0.604827	0.520897	0.522844	0.461888	0.515931	0.431408	0.167902	0.609791	0.53321
Arhgap5	3.99041	4.53551	5.29925	4.53142	2.70136	5.42206	5.71369	5.80294	5.62471	3.90421	4.48519	5.32704	4.78998	4.7282	5.08362	5.68988
Arhgap6	2.90542	3.1786	3.6102	1.74292	0.797062	0.773839	1.10572	1.03195	1.52241	1.4331	1.26642	1.77572	1.45979	1.89986	2.01206	1.44864
Arhgap8	0	0.350085	0.0570413	0	0.341792	0	0.0850878	0	0	0.0242475	0	0	0	0.144525	0.263142	0.0439903
Arhgap9	11.5979	9.20138	7.0618	8.63524	19.6377	11.8409	10.5214	13.165	14.267	15.4564	19.1321	16.3382	8.62207	12.7684	14.9355	9.32606
Arhgdia	126.886	117.897	103.206	104.119	114.884	103.452	111.303	118.987	137.538	108.528	126.552	120.219	100.156	125.408	119.314	123.1
Arhgdib	245.013	178.055	159.465	110.555	185.396	195.637	180.141	203.975	230.685	183.716	208.358	178.342	148.504	189.409	192.685	148.139
Arhgef1	25.3638	22.413	17.7305	22.8596	20.0999	16.8937	14.0032	16.1689	17.6333	20.7689	21.0837	20.0918	16.1759	19.768	21.309	14.5031
Arhgef10	2.79107	3.12716	2.68879	2.98185	0.970493	0.811427	1.14829	0.867734	0.606184	0.878459	0.781337	1.20749	1.12081	0.854941	1.15024	0.697118
Arhgef10l	10.0641	8.88598	7.59341	6.60128	5.1891	5.5185	4.70516	5.92778	6.41652	3.5798	8.67353	8.7305	2.73217	7.44152	8.23376	4.53245
Arhgef11	3.69446	4.88281	4.43298	3.88527	3.91926	3.40554	3.44012	4.32075	4.98041	4.30586	4.49376	4.64342	3.26299	4.72201	4.05849	3.83943
Arhgef12	7.26686	11.3545	10.9765	8.08047	2.08916	2.48871	3.70017	2.01691	2.27857	3.76694	2.59205	2.91856	4.56652	4.58771	4.29321	3.97108
Arhgef15	0.855636	5.66193	3.47199	1.91122	0.625652	0.612087	1.26025	0.130769	0.0415073	0.528878	0.20115	0.468849	0.414405	0.200813	0.228351	0.515959
Arhgef16	0	0.145174	0.0913816	0	0	0.0166818	0	0.0362231	0.0344809	0.0111198	0.0633499	0	0.0459496	0	0	0.0225125
Arhgef17	0.329501	1.21221	1.23083	0.83926	0.353763	0.198048	0.466846	0.111874	0.11476	0.306802	0.122687	0.196931	0.272532	0.344385	0.408441	0.402976
Arhgef18	1.82877	2.42864	2.3532	0.986685	0.677832	0.730094	0.807465	0.472413	0.68288	0.761984	0.530751	0.624094	1.40048	0.777939	0.727918	0.620655
Arhgef19	0.125064	0.0163941	0.192646	0	0	0.0626087	0.116219	0.038856	0.0555027	0.0835552	0.0570468	0.104506	0.0861836	0.0795909	0.107766	0.096865
Arhgef2	17.9255	26.6447	21.6275	20.3364	29.3201	27.873	25.5206	26.1813	25.7235	21.3687	26.0841	21.8603	19.9439	24.0552	24.2157	22.1458
Arhgef25	0.51553	1.18543	2.07432	4.00151	0.0405831	0.17561	0.442611	0.0423504	0.195704	0.377055	0.231213	0.278874	0.600085	0.345737	1.08965	0.736483
Arhgef26	0.0321234	0.442214	0.108271	0.335065	0.098654	0.11078	0.198801	0.13751	0.114586	0.105617	0.0793064	0.0809196	0.217834	0.105667	0.201288	0.128599
Arhgef28	0.265786	1.05414	1.10067	0.138671	0.272084	0.615511	0.981503	0.369843	0.179506	0.371515	0.107384	0.172244	0.315426	0.393711	0.324397	0.257317
Arhgef3	59.3907	53.3853	48.9169	30.0523	40.0077	27.565	21.9519	15.9311	8.96887	17.9403	15.3099	13.0005	17.3765	15.4546	13.9793	13.2806
Arhgef37	1.42215	1.51896	1.39445	1.91997	1.50977	1.36159	1.25768	1.1265	0.563075	1.0205	0.697216	0.491953	0.321391	0.403196	0.138847	0.297947
Arhgef39	0.71801	0.795977	0.796872	0.572766	0.169622	0.108615	0.0704552	0.23574	0.644808	0.578392	0.618933	0.750233	0.486497	0.179843	0.508342	0.401393
Arhgef4	0.760393	0.975881	0.548931	1.64854	0.421641	0.68622	0.243041	0.406402	0.322397	0.478286	0.596977	0.773228	0.708766	0.968765	0.939161	0.484294
Arhgef40	0.761709	1.69843	2.80055	2.16702	0.51474	0.472983	0.861338	0.381112	0.543601	0.873328	0.83604	0.986194	1.51929	1.85217	2.18258	1.62022
Arhgef5	0.633213	1.84261	1.72526	0.483319	0.126482	0.167396	0.553732	0.0661148	0.125928	0.307231	0.194114	0.266801	0.293246	0.338738	0.601053	0.247349
Arhgef6	18.7975	13.9117	12.7571	14.3695	4.60852	3.74725	3.58321	4.30572	10.4472	11.1976	13.2781	11.8975	9.99263	12.645	12.4446	10.5251
Arhgef7	7.61463	9.00281	8.30634	7.53543	7.55764	7.77872	9.54496	7.38753	9.85381	8.35037	9.49409	8.59606	6.13406	8.22292	7.70156	7.4402
Arhgef9	0.166997	0.0547349	0.112569	0.34834	1.2225	1.17302	1.04538	1.43149	1.13437	0.999138	0.902685	1.32959	0.960472	1.37032	1.2247	0.932389
Arid1a	4.45074	5.64016	5.33205	8.59897	3.94641	3.20032	3.0238	3.41143	2.77995	3.58495	3.69993	3.9499	3.2523	4.57111	4.57257	3.4472
Arid1b	4.76473	5.51446	4.25379	6.37218	3.22698	3.0098	2.98783	2.90901	4.12377	4.34129	5.24748	4.78172	4.8499	6.29208	6.12717	4.3308
Arid2	4.4522	5.40747	5.74574	4.61866	3.83708	5.2605	5.03307	6.09239	5.21991	4.97987	5.09521	5.41867	5.07272	5.38877	4.97967	5.35263
Arid3a	2.87054	3.67093	2.79455	5.7268	8.51061	6.90879	6.12602	5.84195	3.78096	3.47104	5.78077	4.90805	2.97836	4.62707	4.9043	3.04587
Arid3b	0.825252	1.12569	1.26827	0.929715	3.03675	2.15298	1.92179	1.43149	1.43119	0.820713	0.920873	0.978169	0.952735	1.5138	1.05867	0.921207
Arid4a	8.11874	10.4743	10.3713	9.02701	8.0897	11.2244	12.1258	10.0014	9.78964	9.01013	8.31178	8.81402	11.7447	12.892	11.7104	9.64478
Arid4b	7.62009	8.06254	8.43862	7.2551	8.53289	9.13392	9.33367	8.43447	8.78869	10.6487	9.9501	10.5671	11.2946	12.1128	12.6098	8.90647
Arid5a	17.0339	13.9313	12.0944	15.2183	8.91917	7.62025	9.12741	6.67341	5.18791	16.0626	7.71167	8.82972	18.316	8.04189	9.54099	9.58031
Arid5b	31.9451	20.5234	23.5068	21.2435	46.6326	36.066	32.9247	26.1	17.5313	24.3461	19.959	19.5522	28.024	22.755	20.9919	16.9254
Arih1	25.046	28.6639	28.0774	29.3661	21.8269	25.7865	23.0458	26.8789	26.1376	23.4942	24.5953	25.2539	24.2355	28.8917	27.6458	32.7471
Arih2	23.1375	16.2098	15.6772	19.9642	36.3224	28.5077	25.662	23.9797	21.2561	20.037	24.5065	23.4801	26.2976	21.9165	26.1272	21.2844
Arl1	95.1321	72.766	89.6926	50.8123	131.738	154.561	165.973	174.321	144.528	100.944	112.293	87.6999	77.7991	100.988	90.3191	89.1502
Arl10	3.98838	4.0946	4.61602	7.48103	3.06219	2.66887	3.57247	5.01639	3.11775	2.54041	3.20582	3.47841	3.92785	2.82734	4.09962	3.20552
Arl11	12.5557	5.75819	7.33873	6.3255	7.81196	7.66116	6.69361	9.11598	20.5951	8.38517	18.0844	11.3509	6.16255	12.0636	9.45374	7.12867
Arl13b	5.53624	6.07404	6.02529	7.27237	3.844	3.84052	6.51864	5.04588	6.28736	5.08819	5.44758	5.93402	5.41821	6.71614	8.8056	5.81809
Arl14	0	0	0.0744827	0	0	0	0.075719	0	0	0.0499692	0.0199293	0.0318305	0	0	0.0605079	0
Arl14ep	5.7867	5.34344	7.72494	4.28599	6.00277	9.74109	8.49153	13.4767	15.0946	7.25106	9.69794	8.18641	4.55222	5.11928	5.39263	6.74447
Arl15	2.52936	3.43163	2.83686	2.70051	2.35626	1.79351	2.50232	1.63651	3.50259	3.46401	4.55129	3.08984	2.63832	3.20939	2.66725	2.30666
Arl16	1.38845	0.966589	1.33597	1.35223	1.06602	1.34474	1.56998	1.71456	2.44755	0.895816	1.28418	1.11897	0.661638	1.79507	1.88451	1.15006
Arl2	3.51228	3.26231	2.6109	3.4949	0.811894	1.38829	2.53928	1.80565	7.14745	4.56612	6.79126	4.89257	3.6804	6.54257	4.96625	5.31237
Arl2bp	11.0237	8.97675	11.715	8.51598	12.8427	11.2592	13.8771	12.6024	14.8357	10.1361	13.5651	11.441	10.3726	10.0745	9.50109	8.09142
Arl3	5.82031	6.02979	6.63479	16.1893	5.95827	6.83179	9.68382	8.62657	10.2727	8.66201	8.56756	6.85791	6.8919	8.15257	11.9707	6.30481
Arl4a	5.15449	4.25966	5.1347	4.82572	4.1336	2.68424	2.93839	2.37328	2.93724	3.78383	3.89173	5.11932	5.08263	4.09564	5.64202	3.89948
Arl4c	133.6	93.9822	82.799	74.1906	82.9435	109.102	70.7948	122.405	67.7006	71.3139	88.1691	86.504	123.253	101.293	106.388	109.036
Arl4d	5.94137	9.5553	10.2832	4.78456	2.09497	1.94622	3.44912	0.774238	1.00419	2.28707	1.47899	1.55459	2.41485	4.28721	4.6829	2.60985
Arl5a	5.53362	6.80279	6.63401	6.52474	8.89941	12.734	12.5871	16.4269	14.6059	10.2922	13.6492	13.1832	10.2675	8.73194	10.0187	12.0288
Arl5b	13.3514	13.2767	14.0078	14.987	9.75247	8.38434	9.39345	6.98636	5.54739	8.37548	6.44445	9.57666	10.1205	7.84482	8.30041	9.37511
Arl5c	48.6923	43.2574	39.793	27.4788	37.5764	82.4016	68.1092	80.3503	55.8182	37.4125	38.9221	33.8084	40.2392	43.0041	37.061	67.9159
Arl6	0.664537	0.593566	1.16198	0	1.4196	0.699898	0.598875	0.297144	1.30383	1.17302	0.426512	0.93034	0.241181	0.338913	0.292525	0.408295
Arl6ip1	48.4701	48.2295	53.5351	31.0564	31.3889	44.0295	53.9659	61.9203	94.916	78.7217	84.1782	85.6095	61.9569	61.9463	70.3724	99.1147
Arl6ip4	7.33244	6.7459	7.57822	4.07395	7.3448	8.09122	6.89066	7.47446	12.6168	9.35273	12.1472	10.4983	6.56761	9.27129	10.0874	6.52482
Arl6ip5	86.3997	70.2049	73.2709	67.2634	54.0628	78.0727	62.8383	69.4964	50.63	48.4813	51.5215	47.6256	75.2533	70.2242	78.5703	48.0205
Arl6ip6	3.34702	3.6224	4.58809	2.8137	2.9072	3.99642	5.03637	6.07031	5.64078	4.83987	4.85312	5.79782	4.33139	4.20651	4.49777	4.31729
Arl8a	44.1035	42.9442	38.8475	32.6051	44.5053	45.716	42.6408	44.3874	49.6927	33.9658	37.5935	39.6756	30.9849	39.9965	38.7488	39.7213
Arl8b	57.1056	50.6099	52.5357	35.3096	53.1907	72.2637	72.0171	81.4662	93.403	62.5682	76.5944	69.6317	65.4344	73.9987	74.359	82.161
Armc1	2.59955	3.59879	3.23337	3.04066	2.30234	4.18448	3.76423	4.15323	7.29844	5.46049	7.82351	6.0197	3.99984	5.58545	4.81103	5.84654
Armc10	3.74951	3.48511	3.3141	3.17037	3.62637	3.22792	4.19441	4.93565	7.31154	5.52934	7.14107	5.59045	6.53015	5.6008	6.74806	5.43111
Armc2	0.0344412	0.214479	0.232158	0.538768	0.338679	0.386582	0.299333	0.530081	0.189184	0.271118	0.35238	0.503801	0.1962	0.0450475	0.163314	0.493512
Armc3	0.409076	0.286644	0.445782	0	0.950382	0.457011	1.02875	1.02551	0.204698	0.396105	0.31932	0.266589	0.188806	0	0.10193	0.164562
Armc4	0.0244109	0	0	0	0	0	0.00890561	0	0.0425302	0.00685958	0.0093688	0.0150121	0	0	0.0137636	0
Armc5	4.56302	3.69886	3.66113	3.21612	4.53576	4.48371	4.94593	6.36657	5.60189	4.52652	5.89602	4.88148	4.70806	3.78882	4.19985	3.70077
Armc6	0.753854	1.29991	1.14543	1.23721	1.90899	0.9566	1.2672	1.39874	1.49264	1.2488	1.88624	1.64957	0.752977	0.821525	0.940253	0.815789
Armc7	11.4972	9.79134	8.45647	7.64611	7.17279	6.85744	6.80888	6.86539	6.86898	5.19158	5.85113	5.35642	5.98233	9.49426	8.84322	5.41885
Armc8	5.44474	5.6285	5.26234	4.23039	3.73876	5.00024	5.66261	6.59789	6.23305	6.75925	4.8046	5.2377	6.16499	3.5728	4.22159	6.18321
Armc9	0.174354	0.212773	0.272356	0.843371	0.0166	0.204545	0.1256	0.301262	0.41052	0.548289	0.651505	0.72359	0.383016	0.88026	0.398286	0.401709
Armcx1	0.363125	0.367976	0.743333	0	0.176725	0.254781	0.0367451	0.276562	0.307065	0.0707204	0.116123	0.123673	0.0584997	0	0.198813	0.0572003
Armcx2	1.17222	1.67578	1.85089	2.19831	1.032	0.900553	1.34407	0.60181	0.465579	0.48226	0.515519	0.690934	0.562998	0.718384	0.85144	0.733825
Armcx3	26.0347	29.1252	27.9043	21.4443	8.17282	12.1215	13.6662	12.9145	10.0145	14.8886	8.31969	12.0461	16.9703	8.6234	10.7513	18.7266
Armcx4	0.183214	0.138134	0.370587	0.0956487	0.2532	0.158015	0.250394	0.0980854	0.0233565	0.0994744	0.0699209	0.118817	0.0434902	0.0503127	0.22974	0.159193
Armcx5	1.73786	1.20104	1.15131	1.38191	1.76963	1.94461	2.42203	1.78591	1.66141	1.90014	2.21029	2.30554	1.99806	1.87606	1.19678	1.36047
Armcx6	31.1222	21.5364	24.4051	16.1325	2.64946	3.09819	4.24182	3.70858	1.64412	9.8532	2.65008	4.60954	28.5502	3.85117	4.14447	7.60363
Arnt	8.12871	6.63785	6.93249	9.2302	9.51265	7.20617	8.28676	6.29464	9.52677	8.69552	10.3395	9.26866	6.8342	8.40068	8.31975	6.98678
Arnt2	0.0139017	0	0.0401643	0	0	0.0182992	0.063356	0	0.0945456	0.036586	0.100074	0.0533333	0.0756152	0	0.0734507	0.0740373
Arntl	12.726	10.2031	13.1663	11.6619	2.97575	4.34788	4.10571	3.85819	4.55626	2.93694	4.11522	4.49228	4.81396	6.92646	5.12486	3.87776
Arntl2	0.153376	0.301441	0.393451	0	0.0564948	0.00634311	0.0340149	0	0.0177396	0.00604653	0.00963273	0.000945317	0.00623688	0	0	0
Arpc1a	20.4675	22.8889	20.0123	17.0004	24.4832	24.5431	26.1057	28.0512	28.7529	21.9966	24.6077	20.6103	16.3194	21.7783	19.2149	17.4389
Arpc1b	244.738	231.239	215.999	144.384	296.088	287.815	286.781	316.101	457.746	349.291	396.586	338.566	247.872	305.321	321.713	275.129
Arpc2	141.003	120.61	112.535	107.198	159.411	160.185	165.061	172.429	224.231	182.759	201.602	197.098	136.95	159.407	156.55	148.081
Arpc3	239.513	211.797	199.022	143.947	300.752	283.82	306.119	301.15	479.28	352.434	370.973	316.864	327.79	383.109	376.892	282.221
Arpc4	51.9712	46.3102	41.9142	32.9339	59.2874	50.8058	56.9858	61.6366	88.0284	66.5017	85.6542	79.0105	47.8795	53.7316	52.299	54.8809
Arpc5	126.358	108.482	112.663	75.1193	140.799	160.415	160.373	183.76	188.075	167.738	171.654	164.297	119.918	116.327	123.237	145.616
Arpc5l	10.1112	9.40956	11.3715	6.75569	9.28602	10.5864	10.7513	12.2188	13.4584	10.0249	11.3454	10.5007	10.4693	12.311	10.3851	11.7434
Arpp19	4.91967	5.65786	5.73699	4.88332	6.82005	9.21484	8.87089	9.61095	9.7204	7.98281	8.6996	7.87157	7.13306	7.62566	7.21536	8.09802
Arpp21	0	0	0	0	0	0	0	0	0	0	0	0	0	0.389908	0.0796269	0.079152
Arrb1	13.3235	12.182	9.49173	10.4856	12.6754	12.4761	9.55648	11.47	7.74011	6.94474	10.5714	9.47161	6.006	8.87105	8.95078	5.68052
Arrb2	53.8437	49.9742	37.7302	53.3048	42.5317	36.4251	30.9224	31.1981	50.1556	46.612	60.6837	51.9384	39.6318	74.8691	69.5437	45.0092
Arrdc1	8.61536	7.06749	6.28	8.11124	8.58496	9.59114	8.48624	9.45016	10.9715	8.98466	9.29175	10.1736	6.72644	8.9843	9.4337	8.0418
Arrdc2	3.44092	4.94599	4.3441	4.61671	3.82547	3.89643	3.82964	2.84642	2.03198	2.13566	2.5723	2.33497	1.30409	3.22787	2.70409	1.5225
Arrdc3	9.06853	10.4294	10.359	16.1124	5.94984	5.64413	8.23	5.31382	2.78192	5.35042	4.61416	7.97923	5.11479	9.52534	11.6187	7.69198
Arrdc4	16.5328	16.6003	14.6974	9.69766	74.9245	43.6951	42.8308	39.0878	32.681	24.4495	26.1263	27.5768	14.2995	17.6172	16.5934	12.7905
Arsa	5.03187	6.72357	5.64015	4.3051	4.65342	3.84253	4.5303	4.75769	6.9187	5.54917	6.24679	5.76531	4.53232	5.45229	7.53056	5.44365
Arsb	6.8747	5.97355	4.87062	4.62987	0.563009	0.545224	0.676782	0.452573	2.26246	2.01996	2.61776	2.62497	2.36653	3.62113	3.51843	2.57946
Arsg	1.27271	0.732009	0.925181	0.811563	2.57915	1.21499	0.941388	1.16658	1.44137	2.06417	2.29598	1.8662	1.46159	1.22146	1.52346	1.24464
Arsi	0.879101	0.914685	1.24362	0	0.0324408	0.0701666	0.119251	0	0.08455	0.0760873	0.0255891	0.0680798	0.0617629	0	0.0303306	0
Arsj	0.183528	0.120293	0.309223	0.239043	0.0673665	0.129565	0.280415	0.211009	0.217604	0.194336	0.147606	0.212518	0.178436	0.287361	0.0650159	0.153025
Arsk	2.87147	2.70172	3.34429	3.13672	1.30382	1.07199	1.68893	1.60998	3.39609	3.05811	3.63718	3.11286	3.12446	4.86608	4.54895	3.37764
Art1	0.320938	0.210205	0.185168	0.664765	0.128631	0.262876	0.174039	0.436528	0.775176	0.362298	0.577806	0.563734	0.276835	0.137226	0.393167	0.229662
Art2a-ps	1.46965	2.95969	1.48833	4.69396	1.4308	0.578455	0.967122	1.09243	0.968112	0.852417	1.06878	1.976	1.51811	0.873288	1.97778	1.54662
Art2b	0.113141	0.0370201	0	0	0	0	0.0110041	0.0256402	0.00766289	0.0095285	0	0.0185065	0.0105182	0	0.00850646	0.00997933
Art3	1.32347	4.48546	4.15077	4.7722	0.706872	0.6223	1.12526	0.306951	0.175208	0.640077	0.206328	0.246731	0.675769	0.811443	1.36159	0.455939
Art4	0.218214	0.476647	0.42002	0	0	0.286742	0.246533	0.413664	0	0.126089	0.262062	0.410227	0	0	0	0.124997
Art5	0.155931	0.0681013	0	0.539273	0.0763361	0.146493	0.316491	0.158909	0.0377779	0.194776	0.100206	0.318813	0	0	0.0978865	0.245144
Artn	0.0400882	0.131339	0.11573	0.416656	0.199536	0.137096	0.368004	0.119092	0.340144	0.137134	0.137431	0.240005	0.0755107	0.121753	0.311919	0.185236
Arv1	0.881844	0.524926	0.231156	0	0.0447697	0.072821	0.0653031	0.0102954	0.0866443	0.0520952	0.0687035	0.078621	0.1038	0	0.102329	0.0291368
Arvcf	0.902679	1.3892	1.07921	1.22693	0.200835	0.260976	0.343273	0.209897	0.131748	0.283748	0.264199	0.324607	0.0726339	0.383894	0.375351	0.17003
As3mt	6.95597	5.95409	4.64012	5.26882	4.83385	4.11971	2.80782	4.44407	8.53441	6.69974	10.0156	8.86365	4.98879	6.40002	6.21089	6.11199
Asah1	85.1996	73.0103	57.6874	76.3886	58.1986	59.0606	61.6829	67.2665	138.855	117.251	136.512	120.447	125.719	153.535	169.746	132.495
Asah2	1.56547	2.29181	2.11046	2.72091	0.160257	0.574102	0.668064	0.502546	1.37368	1.74695	1.51463	1.61457	1.99726	2.68824	2.2255	1.99549
Asap1	6.11956	6.49434	5.87014	6.93293	8.13122	7.32674	6.59286	6.71668	6.83494	7.17192	8.13375	7.50496	4.27522	8.0535	7.96789	5.66017
Asap2	1.03277	2.33582	2.5239	1.88621	1.35821	0.921084	1.47802	0.771841	0.682562	0.7861	0.789386	0.984005	1.00026	0.699901	0.745083	0.719434
Asap3	0.20925	0.127374	0.187119	0.31185	0.122405	0.0294554	0.165877	0.0319931	0.0380861	0.0737221	0.0134186	0.0645557	0.111492	0.0831365	0.187328	0.169579
Asb1	1.24615	1.07888	0.807795	1.0546	1.56747	1.23215	1.42532	1.15921	1.37235	0.717099	0.889086	1.22639	0.783217	0.712836	0.653314	0.645599
Asb10	0.299821	0.245583	0.144269	0.389673	0.385334	0.349802	0.178067	0.0893454	0.170062	0.23305	0.337613	0.29969	0.113384	0.182211	0.467953	0.27725
Asb11	0	0.191633	0.140657	0	0	0.0446429	0	0.0484571	0.783923	0.698788	1.07845	0.714926	0.246026	0.246896	0.35829	0.180329
Asb13	1.76156	2.16738	2.39248	2.3636	0.700608	0.796159	1.30481	0.806733	1.11527	2.28514	1.13978	1.03144	2.33447	1.37253	1.75177	2.14799
Asb14	0.146452	0.255865	0.586997	0.506699	0.0999472	0.21608	0.129857	0.156351	0.199299	0.185642	0.167194	0.233292	0.430067	0.159221	0.172052	0.231074
Asb15	0.0394376	0.0517017	0.0759479	0.205566	0.459016	0.50659	0.450734	0.557321	0.567631	0.309273	0.467495	0.428322	0.411972	0.571029	0.305334	0.46696
Asb2	0.607672	2.97628	2.89373	1.66406	0.294666	0.377837	0.449777	0.239305	0.17899	0.346351	0.416093	0.527987	0.26017	0.62862	0.695216	0.403823
Asb3	1.10936	0.952131	1.19511	1.10033	0.730058	0.871367	1.49786	1.66645	2.07064	1.31838	1.71851	1.44221	1.19979	1.84854	1.72326	1.705
Asb4	0.103629	0.30564	0.44894	0.269833	0.265212	0.127567	0.276173	0.0831146	0.118699	0.374349	0.372	0.186146	0.210774	0.113336	0.256109	0.172428
Asb5	0	0.596328	0.109447	0	0.00272628	0.00244137	0.000791126	0	0	0.000772991	0	0	0.00280573	0	0.00203907	0
Asb6	8.15521	8.34087	7.13039	3.87159	11.5904	10.6927	12.9373	14.371	14.4347	10.4486	12.1231	8.81061	9.2308	7.89127	9.2094	8.78241
Asb7	0.548035	0.785086	0.566114	0.89298	1.02219	1.10905	1.0316	1.65591	2.16727	1.46164	1.67835	1.2948	1.02829	1.15157	1.49638	1.45916
Asb8	2.57455	2.47773	2.63753	2.51161	3.54596	3.86032	3.92309	4.21568	5.85057	3.9987	4.60202	4.29783	2.83787	2.50334	2.78312	3.54992
Ascc1	5.67325	4.89637	4.85106	2.54278	2.43875	2.09091	2.92694	3.17633	5.15962	4.47771	5.51394	3.9501	4.61147	5.13787	5.43378	4.25603
Ascc2	6.65136	6.96114	7.61223	4.13149	7.68976	6.84093	7.68481	7.1798	10.4203	7.9371	8.10526	7.43286	7.11088	9.03086	9.19763	6.90311
Ascc3	23.0228	20.9696	25.6101	14.9187	18.0109	22.2756	22.3632	19.6895	16.5108	22.046	14.8675	16.1532	21.4106	13.0033	14.183	18.4891
Ascl2	0.05561	0.0364285	0.320929	0	0	0.06455	0.111713	0.16558	0	0.0474395	0.019613	0.0313297	0.0889288	0.285694	0	0.0289793
Ascl3	0.146675	0.671482	0.281381	0	0.0255448	0.0450904	0.162613	0.0200355	0.0121428	0.0203879	0.0168289	0.0299744	0.0507711	0	0.0411624	0.0249766
Asf1a	4.9187	3.58983	3.88665	3.32508	6.30431	7.16208	10.2853	9.69727	6.13941	7.36808	4.98588	6.4493	7.50778	3.52962	3.92219	4.72077
Asf1b	0.897759	1.13942	0.701587	2.909	0.402078	0.248259	0.572557	0.478947	4.32873	3.21305	3.89829	3.85036	1.44466	2.07017	2.02867	1.07481
Asgr1	0.52007	0.827098	0.285683	0	0	0.0332908	0.0143059	0.0180066	0.0420126	0.0709027	0.00702231	0.570949	0.0452128	0	0	0
Asgr2	1.26458	1.65645	2.43185	4.82342	0.0797645	0.330134	0.199544	0.183455	0.0158829	0.0819832	0.0349759	0.0673006	0.0105676	0.119624	0.061675	0.0831908
Ash1l	7.35034	9.73712	9.8082	7.31848	8.21196	7.65945	7.63277	7.28502	7.63173	6.7171	7.70809	7.72757	6.98038	9.89884	9.19765	7.67774
Ash2l	7.03542	7.93349	7.18349	5.19989	4.60645	5.55555	5.90294	5.57178	13.9127	8.70375	12.3075	8.88905	5.95504	6.35032	7.64295	6.89565
Asic1	0.157296	0.176744	0.216351	0	220.414	234.007	248.771	260.91	0	246.883	248.129	239.202	196.636	190.904	199.021	195.611
Asic2	0.0651728	0	0.0313648	0	0	0.0714162	0.0308607	0	0	0.0237415	0.0325664	0.051819	0.393918	0.39276	0	0
Asic3	0	0.0297151	0.0436365	0	0	0.0773793	0.0401846	0	0.217481	0.037128	0.0177733	0	0.0255799	0.0411474	0.0496936	0.0751287
Asic4	0	0.0212952	0	0	0	0	0	0	0	0.0172135	0	0	0.0356303	0	0.0345767	0.0347635
Asl	12.9131	9.61717	10.5478	7.33362	12.6759	14.0568	12.4313	11.6365	21.8405	14.8708	18.0231	15.7136	13.3828	16.6237	16.702	13.077
Asmt	0	0.10236	0	0	0	0	0	0	2.53065	1.57904	3.2408	0	0	0	0	0
Asna1	32.8212	31.8294	28.9992	20.5951	33.5236	30.1757	33.1848	37.5673	56.5765	38.1006	49.6903	38.266	27.8248	38.96	38.1492	35.6019
Asns	32.7476	12.7056	26.0509	13.2991	23.5509	27.379	29.0619	41.3822	34.6706	9.59175	16.2631	11.5939	6.75707	5.97172	6.53	9.63198
Asnsd1	4.81179	5.72855	5.26712	2.67368	7.74595	6.07354	7.18156	7.22166	12.4962	10.6957	13.1227	12.5392	9.90911	10.2017	11.0769	11.0686
Aspa	0.7621	1.65121	1.35315	2.43053	0.24005	0.0576321	0.448544	0.187615	0.327213	0.613662	0.341567	0.837729	0.754643	0.254293	0.192644	0.464378
Asph	15.3413	15.2829	17.1052	14.6866	10.1463	8.79401	10.8528	9.90828	16.9122	16.2088	18.4201	21.4514	21.4977	25.7706	27.4534	25.5865
Asphd2	0	0.0370628	0.163257	0	0	0.0322864	0.22334	0	0	0.089784	0	0.0470738	0.0658261	0.0358041	0.0651559	0.02179
Aspm	0.576448	0.802703	1.06017	8.32835	1.03316	0.379332	0.182712	0.705124	1.34174	0.789563	1.27577	1.56993	0.751893	2.84349	1.1912	1.28132
Aspn	1.95651	3.6043	7.88925	11.1318	0.190371	0.272495	0.581792	0.159002	0.788425	1.68486	0.976912	1.69794	4.98137	8.21253	14.6779	11.7685
Asprv1	3.94485	5.12944	6.79515	1.22051	79.923	31.6037	16.1424	20.6642	3.73442	18.3354	1.97914	0.673071	0.398907	0.127692	0.193479	0.582962
Aspscr1	6.46081	8.74444	6.41027	7.49869	8.75869	8.02961	7.37748	8.87452	11.5407	9.09465	10.8257	8.50239	5.67571	9.03305	7.56776	7.3024
Asrgl1	0.573825	0.526416	0.47859	1.19313	0.74407	0.395312	0.342149	0.286102	0.875287	0.614677	0.806428	0.877712	0.544516	1.0009	1.0326	0.609167
Ass1	12.0552	0.686308	2.00412	0.0018839	7.1069	28.8043	22.2645	22.1604	6.6858	5.5538	6.17647	3.97217	13.225	2.59214	10.0322	3.06408
Aste1	1.71646	1.76487	1.6862	0.324785	2.29762	1.35504	1.78226	1.43449	2.23149	3.01875	1.90506	2.19534	3.31964	1.44131	1.95302	2.3143
Astl	0.10945	0.382517	0.351117	0	0.0831028	0.0798827	0.0172832	0.0433583	0.165064	0.0399187	0.145629	0.203635	0	0.0884451	0.026717	0.10766
Astn1	0.0460099	0.271737	0.243984	0.359952	0.436127	0.897739	1.16065	0.615734	0.737226	0.681739	0.564898	0.517015	0.756386	0.528358	0.768678	0.723717
Astn2	0	0.0392049	0.0863902	0	0	0	0.01095	0.0255138	0.00762509	0.00948168	0	0.0184155	0.0104661	0	0.0084644	0.00993019
Asun	16.3623	9.97339	11.3967	10.757	10.9475	11.2223	9.92768	10.7776	13.97	13.4576	12.3652	11.4114	16.5445	15.9169	12.879	11.2188
Asxl1	5.5125	5.56351	5.29709	3.89589	10.3691	8.29294	5.86534	5.5013	5.85484	6.02903	7.71469	6.32679	5.78902	7.48605	6.64199	4.42098
Asxl2	3.28129	3.61646	3.57347	3.36201	2.20433	3.44168	3.01569	3.83681	5.44007	3.77266	5.20712	4.34734	3.93574	6.06333	4.89844	5.15602
Asxl3	0	0.0368689	0.0270838	0.0734173	0	0.0949011	0.0815982	0.205367	0	0.187806	0.284972	0.135792	0.328428	0.0814843	0.0421146	0
Atad1	14.1538	11.5349	13.6241	8.25481	15.3948	17.7645	17.1617	23.0548	22.3669	18.8926	19.4195	18.856	15.7298	14.1283	15.1721	18.0915
Atad2	5.32645	5.60793	4.97693	4.89867	2.23565	2.05317	2.74968	2.12406	9.33399	7.05328	8.96876	10.014	6.68677	6.55865	6.22152	6.21902
Atad2b	3.61325	3.80754	3.70789	2.66391	3.58603	4.82885	4.5973	4.8703	5.07243	4.46477	5.0435	4.94959	3.62037	3.853	3.80566	3.9694
Atad3a	5.62175	5.63149	6.89233	2.97919	4.80192	5.67436	6.4524	6.12218	6.57408	4.95648	6.31222	6.08717	5.07275	4.64823	5.06944	5.19431
Atad5	0.763689	1.0088	0.735529	0.951785	0.560086	0.769506	0.905268	1.07381	1.77237	1.33864	1.93432	1.82266	0.803933	0.613147	0.827327	0.90798
Atat1	1.21242	1.45364	0.726335	0	0.0673392	0.0663752	0.0280302	0.035154	0.033464	0.0431684	0.0442639	0.141622	0.044591	0.179529	0.0866528	0.0655556
Atcay	0.138154	0.0905525	0.0886752	0	0	0.115811	0.109011	0.109356	0.156177	0.00932855	0.114713	0.110216	0.0346644	0.055923	0.0505455	0.137831
Ate1	4.10771	4.59679	5.04211	4.93216	4.94326	4.46782	5.62807	5.87144	6.98701	5.44073	6.20173	6.31343	4.71021	4.68925	4.7211	5.19025
Atf1	11.9881	9.55381	12.6675	10.4683	24.3918	20.6158	26.762	26.5146	46.4698	28.432	30.1356	29.1195	23.6822	33.2197	28.3399	28.3842
Atf2	6.90581	6.80293	8.08856	7.33678	9.07479	9.95019	9.77666	12.0944	11.0074	8.2418	8.09369	9.51068	6.90932	9.36657	8.98983	10.5467
Atf3	375.208	291.825	327.292	290.733	117.597	111.564	97.1096	89.8316	83.8259	140.728	125.779	155.525	148.223	177.832	224.891	172.667
Atf4	428.699	312.395	310.758	266.693	354.268	276.965	281.583	282.22	296.936	217.053	290.41	245.198	266.693	292.925	290.269	205.398
Atf5	5.14308	4.83679	7.93978	5.57094	8.72911	10.6297	7.30327	9.115	6.84028	4.57681	4.73081	3.16853	2.70017	2.79088	4.11307	2.87578
Atf6	23.7773	18.5245	19.7682	19.0026	16.3238	14.9937	15.6349	14.7954	17.2131	13.9806	17.9659	16.1401	18.3914	20.9498	21.7181	17.1735
Atf6b	6.62435	6.76507	7.44385	3.8481	9.74172	9.06978	10.3016	9.81125	11.9736	9.84663	10.5893	9.26543	4.67278	6.38617	8.14994	6.58933
Atf7	1.56213	2.20504	2.34228	1.56347	1.53764	1.34579	2.06152	1.79847	1.49812	1.52839	1.95429	1.46672	1.9347	2.62556	1.76143	1.23834
Atf7ip	13.7094	15.6382	12.5877	14.1203	25.7611	20.3769	19.5126	19.3134	17.645	11.8598	14.6628	12.5853	9.39668	20.0025	15.3532	11.8256
Atf7ip2	0.0333772	0	0	0	0	0	0	0	0.421932	0.0446578	0.193204	0	0	0.275966	0.670396	0
Atg10	3.1763	2.1172	1.92954	2.31135	0.912724	0.876656	0.473872	1.12972	2.46071	2.35695	2.97237	2.86813	2.11437	1.51188	2.56429	1.84057
Atg12	12.1762	13.435	11.8859	10.8251	13.4946	13.8635	14.5725	18.8329	18.5654	13.5766	17.0549	16.5253	13.1917	19.9862	19.5783	16.9323
Atg13	3.48769	2.908	3.03804	3.21349	7.16496	7.20894	6.63795	6.19177	5.62164	4.50467	5.95297	4.53623	3.50679	4.33579	4.66045	3.79189
Atg14	3.37066	4.44265	4.78472	4.10082	3.40017	3.23483	4.01853	3.36807	5.4491	3.0142	4.55969	4.10214	3.43627	5.86791	6.71358	3.78386
Atg16l1	5.99937	8.22136	6.45927	4.87197	6.57273	7.5381	6.99893	7.39428	7.97828	6.62434	7.02369	6.61745	5.715	6.73517	6.37683	7.17065
Atg16l2	4.76098	5.47255	4.15435	4.61266	4.54338	4.68502	4.87926	3.96524	3.44574	3.22744	3.29331	4.39558	3.60971	3.12126	4.51489	4.84286
Atg2a	10.9906	13.3096	10.6985	12.1805	19.3336	11.6613	10.8989	12.4102	7.46519	6.61352	9.34971	10.7852	7.34663	10.7937	10.961	7.35169
Atg2b	3.31256	3.90018	3.5808	3.63688	3.44909	2.63457	2.59109	2.57577	3.69675	2.59878	3.56744	3.37385	2.86958	3.99565	3.7206	2.71279
Atg3	19.5428	19.7214	18.6361	15.4072	22.6854	22.2749	23.5087	24.2722	29.0845	26.3034	23.4544	21.155	17.6497	19.8032	17.8408	18.5565
Atg4a	3.0587	3.14167	2.78416	0.429523	2.83499	3.39613	4.03014	4.10604	7.57052	4.55925	5.43131	5.51531	2.60533	4.5475	4.24402	4.30235
Atg4b	5.0226	7.56715	8.05809	3.30563	7.71244	7.91558	7.77666	8.79554	9.25499	5.43926	7.69291	5.36896	6.22291	7.50771	7.20812	6.29674
Atg4c	7.76865	8.89971	9.11535	7.2628	3.21273	3.17457	3.24168	2.91805	2.71301	4.17794	3.45229	4.31646	5.93241	4.92729	4.8853	4.93203
Atg4d	2.44643	3.27319	3.2376	1.41388	4.31314	2.92664	3.34423	4.28504	4.40732	3.41118	3.32278	2.75492	3.10939	3.00372	2.37204	2.73079
Atg5	5.49783	6.52831	6.53391	1.91841	6.4969	7.26322	7.16695	9.18628	11.9523	9.79009	11.85	9.47333	6.35264	7.7662	8.91623	11.0205
Atg7	9.5722	8.57155	7.85054	6.09321	8.51516	6.08913	6.44229	7.05116	9.70249	9.28853	11.7653	10.0485	7.63174	10.0212	10.5939	7.22678
Atg9a	5.03348	3.78526	3.35344	3.74657	10.1675	7.46998	5.52084	7.25893	5.16095	4.20061	7.10604	6.12274	3.12334	4.47677	4.36998	3.20329
Atg9b	0.0432876	0.354668	0.29175	0.451139	0.354507	0.383751	0.221585	0.185223	0.154323	0.213342	0.184554	0.124501	0.0733763	0.189579	0.256846	0.158628
Athl1	3.53662	3.26004	3.26604	3.2928	4.38573	3.58142	3.76291	3.16638	2.00477	3.22822	3.06174	2.97348	2.10521	2.29388	2.93645	2.40951
Atic	5.44675	5.58129	6.29099	4.12145	6.99513	7.92915	8.27096	7.62099	13.7199	11.3839	12.2763	12.3422	4.97219	5.54955	6.87056	5.72405
Atl1	0.152234	0.387433	0.742197	0.369716	0.286904	0.136965	0.302795	0.248452	0.185913	0.444391	0.245875	0.306029	0.370148	0.299334	0.284823	0.263132
Atl2	7.14398	7.47489	7.85553	5.61471	7.17943	7.81055	7.62009	8.53148	8.40306	8.52481	10.5182	9.01948	7.81905	8.3037	9.09393	8.46537
Atl3	5.9711	5.47266	6.1097	6.39423	5.63214	7.32245	8.54963	8.3292	11.5469	10.8953	11.6036	11.0026	9.81506	8.24244	9.23674	8.81235
Atm	1.17483	1.71169	1.26402	1.07639	0.766615	0.819499	0.883398	1.08155	1.82919	2.27718	1.72139	1.87578	2.05496	1.44229	1.2018	1.42894
Atmin	2.78265	2.89375	2.49763	2.68701	2.70792	2.27621	2.42636	2.90414	4.06092	2.46198	3.89351	3.63389	2.50424	2.99373	3.42123	2.81852
Atn1	0.611968	0.877495	0.883898	2.99074	1.23336	0.8478	0.709903	0.818451	0.613758	0.917666	1.14158	1.44445	0.609469	1.61332	1.32412	0.790495
Atoh8	0.147392	1.32803	0.744703	0.383162	0.451402	0.812959	0.492186	0.411708	0.615523	0.468992	0.617674	0.827531	0.858973	0.777756	0.652256	0.946839
Atox1	171.077	168.289	150.349	111.118	170.484	229.903	254.543	250.553	280.945	213.39	274.433	222.188	213.636	229.191	236.077	235.966
Atp10a	1.9538	1.47091	2.70472	1.43308	3.90645	4.66005	5.00373	4.26374	1.98361	3.96006	1.85	1.81292	2.37037	1.48987	1.71223	2.95407
Atp10b	0.0160143	0.0157479	0	0.125354	0	0.211834	0.0914009	0.114806	0	0.196857	0.040716	0.129257	0	0	0.212099	0.281744
Atp10d	2.08603	3.18565	2.37047	2.74107	1.74115	1.44462	1.21015	1.00644	1.16293	1.12963	1.24247	1.48347	1.25089	0.925408	1.06733	0.974101
Atp11a	4.86424	6.23921	6.67895	4.87986	10.7794	9.51127	7.4622	7.51927	8.43291	9.53381	6.80629	6.87141	8.30374	6.9046	7.76356	8.99012
Atp11b	9.8695	7.60998	8.30971	8.26286	16.504	14.8404	13.5324	12.6807	12.2163	17.0831	12.5593	12.7908	18.3956	9.42124	12.0187	12.8446
Atp11c	6.9061	6.72663	7.51814	7.42997	3.91278	6.83247	4.92322	6.68629	7.00873	6.83107	6.9799	7.39369	5.43097	6.11876	6.6065	6.96623
Atp13a1	6.76368	7.84852	6.77194	6.29586	8.19391	8.65471	9.06988	9.25474	11.4495	10.2008	9.65336	10.0835	7.67263	7.9843	8.67652	8.19371
Atp13a2	13.6697	12.8526	8.81495	10.3157	13.0255	7.01224	7.38773	9.5698	25.8397	26.2819	36.7534	31.2945	24.4448	26.3334	30.2548	20.3372
Atp13a3	20.8538	20.8348	22.2028	20.1555	21.1142	26.789	24.9332	28.1634	24.2345	24.2319	24.5102	27.1731	18.8281	20.5576	22.9457	27.1818
Atp13a4	0.670109	0.108981	0.420248	0	0.0919826	0.176796	0.0382441	0.143927	0.228278	0.132484	0.18131	0.193052	0.121788	0	0.0295611	0.089276
Atp1a1	131.145	113.023	115.459	90.2919	143.989	139.305	153.615	150.979	187.228	144.79	148.487	131.534	115.086	125.825	128.864	110.225
Atp1a2	1.26913	2.36899	4.16856	2.92741	0.136759	0.151397	0.379268	0.0285992	0.0476661	0.233268	0.0599721	0.192388	0.271789	0.263852	0.625767	0.330025
Atp1a3	3.94865	2.61664	3.38408	3.39166	5.84123	2.60723	3.39655	3.36524	4.49716	4.71905	6.94229	5.10116	2.66261	3.99068	4.53421	2.48629
Atp1a4	0	0.00798065	0.0234452	0	0	0	0.00761188	0.0190868	0	0.0175905	0.00800632	0.0128342	0.00967641	0	0	0
Atp1b1	0.14304	0.374937	0.481826	1.48764	0.528294	0.189119	0.483488	0.201798	0.0516854	0.529956	0.136591	0.0661643	0.138017	0.138873	0.134537	0.332373
Atp1b2	0.722923	1.55403	1.11344	0.60209	0.0296022	0.0854183	0.221881	0.154582	0.0882994	0.256308	0.0778445	0.22843	0.117623	0.379209	0.228631	0.192313
Atp1b3	143.222	102.539	115.017	84.8287	198.244	227.828	214.543	222.593	184.267	150.148	149.568	128.953	107.935	110.661	116.03	111.307
Atp1b4	0.0415158	0.122457	0.0399738	0.216366	0.102462	0.279168	0.341187	0.606196	0.509159	0.525446	0.419068	0.430944	0.248777	0.546269	0.329611	0.443274
Atp2a1	0.0246857	0.0323594	0.0237659	0	0.0427953	0.0154425	0.00891706	0.0111805	0	0.0385393	0.0187617	0.0601253	0	0	0.0137813	0.0139293
Atp2a2	38.0772	43.5288	43.8622	36.4039	51.5307	48.6755	49.3751	44.4392	41.9794	43.4151	43.1072	49.6028	31.9926	36.9071	37.6431	31.4513
Atp2a3	9.47106	9.43448	8.12229	9.1464	4.6806	3.75187	3.26251	3.519	2.8211	4.01309	4.31151	4.20831	6.54673	3.62327	3.64965	2.95187
Atp2b1	116.256	77.3059	95.9684	82.7882	105.001	103.678	110.67	88.9345	100.357	85.0757	96.4793	90.867	79.4469	101.537	102.591	89.1084
Atp2b2	0.0120136	0.0709048	0.115741	0	0.129043	0.0620169	0.0983913	0.0897605	0.0640693	0.0321356	0.0628119	0	0.199347	0	0.0553089	0.0557056
Atp2b3	0.0187398	0	0	0	0	0	0.0386431	0	0	0.0446237	0.0814321	0.06502	0	0.0478201	0.059739	0.0300623
Atp2b4	8.48789	8.41498	8.57529	10.1254	15.2062	15.3611	17.268	12.649	9.37211	6.76692	6.88854	9.24892	6.60266	11.3196	10.6213	10.5741
Atp2c1	19.411	22.2056	20.1252	18.2167	17.8997	16.3041	16.7371	15.5511	20.2342	18.9357	21.5719	18.6952	16.5765	20.8074	21.3081	18.6805
Atp2c2	0	0.0519682	0.0508887	0	0	0	0.120927	0.0466537	0	0.0214943	0.00206602	0.0156792	0	0.0477493	0.0287528	0.0581144
Atp4a	0.0985329	0.0645814	0.0948619	0	0.265931	0.404689	0.235969	0.138718	0	0.255403	0.116493	0.217113	0.205401	0	0.0284896	0.286904
Atp5a1	104.719	100.133	97.1162	65.9397	111.285	105.353	122.089	125.911	192.709	153.704	177.799	155.956	139.652	115.016	128.838	108.026
Atp5b	176.188	185.223	176.791	106.89	188.737	189.663	212.765	211.758	288.461	223.526	253.901	225.653	166.356	186.555	199.408	177.953
Atp5c1	51.6221	51.344	44.552	40.753	48.5505	54.6402	62.6436	67.8317	108.66	90.0354	105.939	93.9451	64.5269	78.7875	81.3775	67.1733
Atp5d	37.1211	39.7199	33.4493	35.4279	53.479	48.3707	58.4083	55.3193	86.8021	61.8471	72.0405	64.589	51.2408	63.0341	59.8723	44.3045
Atp5e	102.361	109.787	101.225	68.1589	150.202	129.293	150.567	167.046	247.905	200.172	239.875	194.957	138.025	132.355	154.516	164.378
Atp5f1	45.8906	44.3733	44.9092	28.3824	58.3456	56.5938	59.422	60.3973	97.7632	74.6196	83.3255	82.4972	55.872	69.0466	69.9783	63.8165
Atp5g1	33.0056	31.011	30.8304	28.3977	48.5851	40.1767	51.7713	50.8837	81.7487	59.0788	69.9356	61.4998	31.7276	43.188	50.6963	39.5176
Atp5g2	71.0035	65.472	52.7551	40.2104	78.2609	63.4266	74.0831	76.0714	144.767	114.597	132.88	120.532	97.3578	129.233	124.808	110.244
Atp5g3	41.7868	41.4409	44.0648	26.7913	60.9303	68.7033	76.8078	86.2417	127.809	98.5524	113.869	105.374	55.8858	48.3045	62.9841	63.028
Atp5h	105.925	112.804	98.1342	90.033	109.225	101.766	119.263	115.507	174.256	141.75	168.219	139.657	116.076	160.286	158.083	120.722
Atp5j	24.9386	36.7062	32.8079	17.8677	34.1769	36.367	40.4593	40.3947	66.7848	56.6203	61.8196	51.0282	37.2338	39.5072	42.294	42.5662
Atp5j2	81.7805	80.3066	83.9229	52.9207	85.5559	100.788	101.808	116.561	206.152	143.176	165.585	148.327	90.5893	106.732	115.658	98.7961
Atp5k	67.9566	72.7656	78.5756	61.153	114.385	145.331	146.955	125.973	273.11	215.057	229.226	206.126	127.387	135.797	160.312	126.764
Atp5l	106.228	100.71	94.3567	79.6997	153.047	153.613	148.935	177.515	248.52	208.327	236.14	207.758	132.141	137.552	168.487	154.095
Atp5o	42.5904	48.095	46.4061	36.2871	56.7471	55.5076	60.4681	66.188	111.971	85.3458	102.184	84.9088	55.3197	61.1047	66.7738	62.4523
Atp5s	0	0.518667	0.820091	0.631138	0	0.00386135	0.0606204	0.0586954	0.0319291	0.0232549	0.0985355	0.033785	0.0395864	0.0919907	0.0620071	0.00231715
Atp5sl	2.9393	2.25902	1.95571	4.15105	2.22886	1.82154	1.91677	2.83061	3.37711	1.89244	3.27164	2.36843	2.70566	3.83924	3.20182	2.45704
Atp6ap1	90.9022	81.7862	76.3156	56.7474	93.7501	86.4051	88.0761	89.559	136.63	101.94	116.605	99.2086	83.4904	122.204	115.4	99.2217
Atp6ap2	152.186	130.728	135.588	117.325	76.5934	90.253	79.9074	96.3679	109.303	109.163	113.078	108.214	129.364	105.921	117.223	133.343
Atp6v0a1	15.0254	15.018	14.362	10.3648	13.648	10.0664	9.66084	10.4419	14.2665	14.89	18.6946	18.9129	9.38977	12.4485	13.9938	8.5206
Atp6v0a2	4.00037	5.026	5.16182	0.977293	5.20328	5.62495	8.09106	8.09016	9.63507	7.02997	8.90506	7.24403	4.59269	7.72967	6.43996	7.23886
Atp6v0a4	0	0.01698	0.0748233	0	0	0.010394	0	0.00752758	0	0.00925444	0.00631252	0.0120742	0	0	0.00463994	0
Atp6v0b	191.171	202.803	170.663	111.102	190.776	211.998	223.186	241.248	259.109	215.085	200.208	173.152	197.578	169.509	167.333	199
Atp6v0c	356.711	330.968	298.552	260.889	411.999	326.964	392.75	427.848	537.098	399.178	465.648	394.117	338.288	423.811	438.784	382.746
Atp6v0c-ps2	0.0540512	20.69	21.0087	0.295939	19.7	105.68	47.4941	69.5525	40.9751	25.4253	19.8409	46.3547	3.65781	0.00168124	0.00154025	27.3699
Atp6v0d1	74.4292	81.866	75.7477	54.0223	80.505	81.33	82.6654	87.9935	100.763	75.972	87.6663	76.1487	59.7428	77.8937	71.0089	71.3956
Atp6v0d2	0.794133	0.543033	0.897243	1.07747	4.13546	4.92813	6.89923	4.53864	12.996	7.18142	7.46534	5.50758	11.6321	18.4241	19.2368	12.1989
Atp6v0e	127.167	103.339	101.955	95.8111	122.433	115.551	133.688	150.114	188.984	122.809	141.873	146.167	110.96	150.337	135.46	145.613
Atp6v0e2	0.241334	0.695691	0.789404	1.00211	0.0423781	0.101836	0.299637	0.309528	0.357711	0.339242	0.315609	0.474646	0.168343	0.405837	0.572182	0.27445
Atp6v1a	186.459	207.842	191.492	101.001	90.9932	107.561	128.805	136.45	200.125	172.76	162.999	155.99	193.32	193.096	197.247	248.383
Atp6v1b2	159.469	155.294	164.97	83.5286	166.961	180.178	189.892	204.471	215.642	158.859	155.51	130.94	110.138	150.248	143.302	169.541
Atp6v1c1	104.708	99.741	98.9083	57.2184	74.2211	87.565	91.5406	91.0325	143.483	89.1189	104.519	96.6574	85.3572	108.503	106.008	116.204
Atp6v1c2	0	0.0751547	0.220724	0	0	0	0.0160683	0.00839918	0.00599439	0.0518379	0.00264541	0	0.081965	0.146188	0.0103503	0.0299448
[truncated: 14,696 more rows]
